# Supplementary material for: Test-retest resting-state fMRI in healthy elderly persons with a family history of Alzheimer’s disease
Source: Sci Data. 2015 Oct 13;2:150043. doi: 10.1038/sdata.2015.43 (PMC4603392; doi:10.1038/sdata.2015.43)
Supplement: Supplementary file 1 [file sdata201543-isa1.zip]

Archive with 3 entries (3 files):
- i_Investigation.txt
- s_study_Orban.txt
- a_assay_Orban.txt
