# Supplementary material for: Test-retest resting-state fMRI in healthy elderly persons with a family history of Alzheimer’s disease
Source: Sci Data. 2015 Oct 13;2:150043. doi: 10.1038/sdata.2015.43 (PMC4603392; doi:10.1038/sdata.2015.43)
Supplement: Supplementary file 1 [file sdata201543-isa1.zip › i_Investigation.txt]

# Investigation File generated for Scientific Data with Investigation File Authoring Tool version 0.1.0 on 08/10/2015 - This metadata file is CC0
ONTOLOGY SOURCE REFERENCE
Term Source Name	NCBITAXON	UBERON	PATO	UO	OBI	NCIT	ERO
Term Source File	http://data.bioontology.org/ontologies/NCBITAXON	http://data.bioontology.org/ontologies/UBERON	http://data.bioontology.org/ontologies/PATO	http://data.bioontology.org/ontologies/UO	http://data.bioontology.org/ontologies/OBI	http://data.bioontology.org/ontologies/NCIT	http://data.bioontology.org/ontologies/ERO
Term Source Version	2015AA	releases/2014-06-15	unknown	unknown	2014-08-18	15.05d	2013-08-02
Term Source Description	National Center for Biotechnology Information (NCBI) Organismal Classification	Uber Anatomy Ontology	Phenotypic Quality Ontology	Units of Measurement Ontology	Ontology for Biomedical Investigations	National Cancer Institute Thesaurus	Eagle-I Research Resource Ontology
INVESTIGATION
Investigation Identifier
Investigation Title
Investigation Description
Investigation Submission Date
Investigation Public Release Date
INVESTIGATION PUBLICATIONS
Investigation PubMed ID
Investigation Publication DOI
Investigation Publication Author List
Investigation Publication Title
Investigation Publication Status
Investigation Publication Status Term Accession Number
Investigation Publication Status Term Source REF
INVESTIGATION CONTACTS
Investigation Person Last Name
Investigation Person Mid Initials
Investigation Person First Name
Investigation Person Address
Investigation Person Phone
Investigation Person Fax
Investigation Person Email
Investigation Person Affiliation
Investigation Person Roles
Investigation Person Roles Term Accession Number
Investigation Person Roles Term Source REF
STUDY
Study Identifier	10.1038/sdata.2015.43
Study Title	Test-retest resting-state fMRI in healthy elderly persons with a family history of Alzheimer’s disease
Study Submission Date	02/06/2015
Study Public Release Date	13/10/2015
Study Description	http://www.nature.com/articles/sdata201543#abstract
Study File Name	s_study_Orban.txt
Comment[Subject Keywords]	//;///;///;///
Comment[Manuscript Licence]	CC BY-4.0
Comment[Experimental Metadata Licence]	CC0
Comment[Supplementary Information File Name]	
Comment[Supplementary Information File Type]	x-zip-compressed
Comment[Supplementary Information File URL]	http://www.nature.com/articles/sdata201543#supplementary-information
Comment[Data Repository]	1000 Functional Connectomes Project International Neuroimaging Data-Sharing Initiative (FCP/INDI)
Comment[Data Record Accession]	10.15387/fcp_indi.corr.um1
Comment[Data Record URI]	http://dx.doi.org/10.15387/fcp_indi.corr.um1
STUDY DESIGN DESCRIPTORS
Study Design Type	observation design	replicate design	Test-retest Reliability
Study Design Type Term Accession Number	OBI:0300311	OBI:0500018	NCIT:C78689
Study Design Type Term Source REF	OBI	OBI	NCIT
STUDY PUBLICATIONS
Study PubMed ID
Study Publication DOI
Study Publication Author List
Study Publication Title
Study Publication Status
Study Publication Status Term Accession Number
Study Publication Status Term Source REF
STUDY FACTORS
Study Factor Name
Study Factor Type
Study Factor Type Term Accession Number
Study Factor Type Term Source REF
STUDY ASSAYS
Study Assay Measurement Type	nuclear magnetic resonance assay
Study Assay Measurement Type Term Accession Number	OBI:0000182
Study Assay Measurement Type Term Source REF	OBI
Study Assay Technology Type	MRI Scanner
Study Assay Technology Type Term Accession Number	ERO:MRI_Scanner
Study Assay Technology Type Term Source REF	ERO
Study Assay Technology Platform	""
Study Assay File Name	a_assay_Orban.txt
STUDY PROTOCOLS
Study Protocol Name	Participants	Magnetic Resonance Imaging	MRI preprocessing
Study Protocol Type	Healthy Subject	Magnetic Resonance Imaging	data pre-processing operation
Study Protocol Type Term Accession Number	NCIT:C49651	NCIT:C16809	ERO:0100312
Study Protocol Type Term Source REF	NCIT	NCIT	ERO
Study Protocol Description			
Study Protocol URI	""	""	""
Study Protocol Version			
Study Protocol Parameters Name	""	instrument; manufacturer; magnetic field strength; coil type; number of coils; MRI assay; field of view; matrix size; voxel resolution; repetition time; echo time; pulse sequence type; flip angle value; number of slices	""
Study Protocol Parameters Name Term Accession Number	""	""	""
Study Protocol Parameters Name Term Source REF	""	""	""
Study Protocol Components Name	""	""	""
Study Protocol Components Type	""	""	""
Study Protocol Components Type Term Accession Number	""	""	""
Study Protocol Components Type Term Source REF	""	""	""
STUDY CONTACTS
Study Person Last Name	Orban	Madjar	Savard	Dansereau	Tam	Das	Evans	Rosa-Neto	Breitner	Bellec
Study Person First Name	Pierre	Cécile	Mélissa	Christian	Angela	Samir	Alan C.	Pedro	John C.S.	Pierre
Study Person Mid Initials										
Study Person Email	pierre.orban@criugm.qc.ca	""	""	""	""	""	""	""	""	pierre.bellec@criugm.qc.ca
Study Person Phone										
Study Person Fax										
Study Person Address										
Study Person Affiliation	StoP-AD Centre, Centre for Studies on Prevention of Alzheimer’s disease, 6875 LaSalle Boulevard, Montreal, QC H4H 1R3, Canada	StoP-AD Centre, Centre for Studies on Prevention of Alzheimer’s disease, 6875 LaSalle Boulevard, Montreal, QC H4H 1R3, Canada	StoP-AD Centre, Centre for Studies on Prevention of Alzheimer’s disease, 6875 LaSalle Boulevard, Montreal, QC H4H 1R3, Canada	Centre de recherche de l’Institut Universitaire de Gériatrie de Montréal, 4545 Queen Mary, Montreal, QC H3W 1W5, Canada	StoP-AD Centre, Centre for Studies on Prevention of Alzheimer’s disease, 6875 LaSalle Boulevard, Montreal, QC H4H 1R3, Canada	McGill University, 845 Sherbrooke W, Montreal, QC H3A 0G4, Canada	McGill University, 845 Sherbrooke W, Montreal, QC H3A 0G4, Canada	StoP-AD Centre, Centre for Studies on Prevention of Alzheimer’s disease, 6875 LaSalle Boulevard, Montreal, QC H4H 1R3, Canada	StoP-AD Centre, Centre for Studies on Prevention of Alzheimer’s disease, 6875 LaSalle Boulevard, Montreal, QC H4H 1R3, Canada	StoP-AD Centre, Centre for Studies on Prevention of Alzheimer’s disease, 6875 LaSalle Boulevard, Montreal, QC H4H 1R3, Canada
Study Person Roles										
Study Person Roles Term Accession Number										
Study Person Roles Term Source REF										
Comment[Study Person ORCID]										
Comment[Funder]										
Comment[FundRef ID]										
Comment[Funder Term Source REF]										
Comment[Grant Identifier]										
