# Supplementary material for: Test-retest resting-state fMRI in healthy elderly persons with a family history of Alzheimer’s disease
Source: Sci Data. 2015 Oct 13;2:150043. doi: 10.1038/sdata.2015.43 (PMC4603392; doi:10.1038/sdata.2015.43)
Supplement: Supplementary file 1 [file sdata201543-isa1.zip › s_study_Orban.txt]

Source Name	Characteristics[organism]	Term Source REF	Term Accession Number	Characteristics[organism part]	Term Source REF	Term Accession Number	Characteristics[development stage]	Term Source REF	Term Accession Number	Characteristics[sex]	Term Source REF	Term Accession Number	Characteristics[age at scan]	Unit	Term Source REF	Term Accession Number	Characteristics[handedness]	Protocol REF	Sample Name
PREVENT-AD Cohort	Homo sapiens	NCBITAXON	NCBITaxon:9606	brain	UBERON	UBERON:0000955	adult organism	UBERON	UBERON:0007023	female	PATO	PATO:0000383	75	year	UO	UO:0000036	Right	Participants	26007
PREVENT-AD Cohort	Homo sapiens	NCBITAXON	NCBITaxon:9606	brain	UBERON	UBERON:0000955	adult organism	UBERON	UBERON:0007023	female	PATO	PATO:0000383	64	year	UO	UO:0000036	Right	Participants	26008
PREVENT-AD Cohort	Homo sapiens	NCBITAXON	NCBITaxon:9606	brain	UBERON	UBERON:0000955	adult organism	UBERON	UBERON:0007023	female	PATO	PATO:0000383	69	year	UO	UO:0000036	Right	Participants	26009
PREVENT-AD Cohort	Homo sapiens	NCBITAXON	NCBITaxon:9606	brain	UBERON	UBERON:0000955	adult organism	UBERON	UBERON:0007023	female	PATO	PATO:0000383	62	year	UO	UO:0000036	Right	Participants	26010
PREVENT-AD Cohort	Homo sapiens	NCBITAXON	NCBITaxon:9606	brain	UBERON	UBERON:0000955	adult organism	UBERON	UBERON:0007023	female	PATO	PATO:0000383	62	year	UO	UO:0000036	Right	Participants	26011
PREVENT-AD Cohort	Homo sapiens	NCBITAXON	NCBITaxon:9606	brain	UBERON	UBERON:0000955	adult organism	UBERON	UBERON:0007023	female	PATO	PATO:0000383	60	year	UO	UO:0000036	Right	Participants	26012
PREVENT-AD Cohort	Homo sapiens	NCBITAXON	NCBITaxon:9606	brain	UBERON	UBERON:0000955	adult organism	UBERON	UBERON:0007023	male	PATO	PATO:0000384	67	year	UO	UO:0000036	Right	Participants	26013
PREVENT-AD Cohort	Homo sapiens	NCBITAXON	NCBITaxon:9606	brain	UBERON	UBERON:0000955	adult organism	UBERON	UBERON:0007023	female	PATO	PATO:0000383	66	year	UO	UO:0000036	Right	Participants	26014
PREVENT-AD Cohort	Homo sapiens	NCBITAXON	NCBITaxon:9606	brain	UBERON	UBERON:0000955	adult organism	UBERON	UBERON:0007023	female	PATO	PATO:0000383	74	year	UO	UO:0000036	Right	Participants	26015
PREVENT-AD Cohort	Homo sapiens	NCBITAXON	NCBITaxon:9606	brain	UBERON	UBERON:0000955	adult organism	UBERON	UBERON:0007023	female	PATO	PATO:0000383	57	year	UO	UO:0000036	Ambidextrous	Participants	26016
PREVENT-AD Cohort	Homo sapiens	NCBITAXON	NCBITaxon:9606	brain	UBERON	UBERON:0000955	adult organism	UBERON	UBERON:0007023	female	PATO	PATO:0000383	62	year	UO	UO:0000036	Left	Participants	26120
PREVENT-AD Cohort	Homo sapiens	NCBITAXON	NCBITaxon:9606	brain	UBERON	UBERON:0000955	adult organism	UBERON	UBERON:0007023	female	PATO	PATO:0000383	66	year	UO	UO:0000036	Right	Participants	26121
PREVENT-AD Cohort	Homo sapiens	NCBITAXON	NCBITaxon:9606	brain	UBERON	UBERON:0000955	adult organism	UBERON	UBERON:0007023	male	PATO	PATO:0000384	65	year	UO	UO:0000036	Right	Participants	26122
PREVENT-AD Cohort	Homo sapiens	NCBITAXON	NCBITaxon:9606	brain	UBERON	UBERON:0000955	adult organism	UBERON	UBERON:0007023	female	PATO	PATO:0000383	58	year	UO	UO:0000036	Right	Participants	26123
PREVENT-AD Cohort	Homo sapiens	NCBITAXON	NCBITaxon:9606	brain	UBERON	UBERON:0000955	adult organism	UBERON	UBERON:0007023	female	PATO	PATO:0000383	65	year	UO	UO:0000036	Right	Participants	26124
PREVENT-AD Cohort	Homo sapiens	NCBITAXON	NCBITaxon:9606	brain	UBERON	UBERON:0000955	adult organism	UBERON	UBERON:0007023	male	PATO	PATO:0000384	63	year	UO	UO:0000036	Right	Participants	26125
PREVENT-AD Cohort	Homo sapiens	NCBITAXON	NCBITaxon:9606	brain	UBERON	UBERON:0000955	adult organism	UBERON	UBERON:0007023	male	PATO	PATO:0000384	65	year	UO	UO:0000036	Left	Participants	26126
PREVENT-AD Cohort	Homo sapiens	NCBITAXON	NCBITaxon:9606	brain	UBERON	UBERON:0000955	adult organism	UBERON	UBERON:0007023	female	PATO	PATO:0000383	83	year	UO	UO:0000036	Right	Participants	26127
PREVENT-AD Cohort	Homo sapiens	NCBITAXON	NCBITaxon:9606	brain	UBERON	UBERON:0000955	adult organism	UBERON	UBERON:0007023	female	PATO	PATO:0000383	64	year	UO	UO:0000036	Right	Participants	26128
PREVENT-AD Cohort	Homo sapiens	NCBITAXON	NCBITaxon:9606	brain	UBERON	UBERON:0000955	adult organism	UBERON	UBERON:0007023	female	PATO	PATO:0000383	71	year	UO	UO:0000036	Right	Participants	26129
PREVENT-AD Cohort	Homo sapiens	NCBITAXON	NCBITaxon:9606	brain	UBERON	UBERON:0000955	adult organism	UBERON	UBERON:0007023	male	PATO	PATO:0000384	79	year	UO	UO:0000036	Right	Participants	26130
PREVENT-AD Cohort	Homo sapiens	NCBITAXON	NCBITaxon:9606	brain	UBERON	UBERON:0000955	adult organism	UBERON	UBERON:0007023	female	PATO	PATO:0000383	73	year	UO	UO:0000036	Right	Participants	26131
PREVENT-AD Cohort	Homo sapiens	NCBITAXON	NCBITaxon:9606	brain	UBERON	UBERON:0000955	adult organism	UBERON	UBERON:0007023	female	PATO	PATO:0000383	67	year	UO	UO:0000036	Right	Participants	26132
PREVENT-AD Cohort	Homo sapiens	NCBITAXON	NCBITaxon:9606	brain	UBERON	UBERON:0000955	adult organism	UBERON	UBERON:0007023	male	PATO	PATO:0000384	61	year	UO	UO:0000036	Right	Participants	26133
PREVENT-AD Cohort	Homo sapiens	NCBITAXON	NCBITaxon:9606	brain	UBERON	UBERON:0000955	adult organism	UBERON	UBERON:0007023	female	PATO	PATO:0000383	72	year	UO	UO:0000036	Right	Participants	26134
PREVENT-AD Cohort	Homo sapiens	NCBITAXON	NCBITaxon:9606	brain	UBERON	UBERON:0000955	adult organism	UBERON	UBERON:0007023	female	PATO	PATO:0000383	62	year	UO	UO:0000036	Right	Participants	26135
PREVENT-AD Cohort	Homo sapiens	NCBITAXON	NCBITaxon:9606	brain	UBERON	UBERON:0000955	adult organism	UBERON	UBERON:0007023	female	PATO	PATO:0000383	71	year	UO	UO:0000036	Right	Participants	26136
PREVENT-AD Cohort	Homo sapiens	NCBITAXON	NCBITaxon:9606	brain	UBERON	UBERON:0000955	adult organism	UBERON	UBERON:0007023	female	PATO	PATO:0000383	61	year	UO	UO:0000036	Right	Participants	26137
PREVENT-AD Cohort	Homo sapiens	NCBITAXON	NCBITaxon:9606	brain	UBERON	UBERON:0000955	adult organism	UBERON	UBERON:0007023	female	PATO	PATO:0000383	62	year	UO	UO:0000036	Right	Participants	26138
PREVENT-AD Cohort	Homo sapiens	NCBITAXON	NCBITaxon:9606	brain	UBERON	UBERON:0000955	adult organism	UBERON	UBERON:0007023	female	PATO	PATO:0000383	67	year	UO	UO:0000036	Right	Participants	26139
PREVENT-AD Cohort	Homo sapiens	NCBITAXON	NCBITaxon:9606	brain	UBERON	UBERON:0000955	adult organism	UBERON	UBERON:0007023	female	PATO	PATO:0000383	58	year	UO	UO:0000036	Right	Participants	26140
PREVENT-AD Cohort	Homo sapiens	NCBITAXON	NCBITaxon:9606	brain	UBERON	UBERON:0000955	adult organism	UBERON	UBERON:0007023	female	PATO	PATO:0000383	58	year	UO	UO:0000036	Right	Participants	26141
PREVENT-AD Cohort	Homo sapiens	NCBITAXON	NCBITaxon:9606	brain	UBERON	UBERON:0000955	adult organism	UBERON	UBERON:0007023	male	PATO	PATO:0000384	62	year	UO	UO:0000036	Right	Participants	26142
PREVENT-AD Cohort	Homo sapiens	NCBITAXON	NCBITaxon:9606	brain	UBERON	UBERON:0000955	adult organism	UBERON	UBERON:0007023	female	PATO	PATO:0000383	77	year	UO	UO:0000036	Right	Participants	26143
PREVENT-AD Cohort	Homo sapiens	NCBITAXON	NCBITaxon:9606	brain	UBERON	UBERON:0000955	adult organism	UBERON	UBERON:0007023	female	PATO	PATO:0000383	72	year	UO	UO:0000036	Right	Participants	26144
PREVENT-AD Cohort	Homo sapiens	NCBITAXON	NCBITaxon:9606	brain	UBERON	UBERON:0000955	adult organism	UBERON	UBERON:0007023	male	PATO	PATO:0000384	61	year	UO	UO:0000036	Right	Participants	26145
PREVENT-AD Cohort	Homo sapiens	NCBITAXON	NCBITaxon:9606	brain	UBERON	UBERON:0000955	adult organism	UBERON	UBERON:0007023	male	PATO	PATO:0000384	62	year	UO	UO:0000036	Right	Participants	26146
PREVENT-AD Cohort	Homo sapiens	NCBITAXON	NCBITaxon:9606	brain	UBERON	UBERON:0000955	adult organism	UBERON	UBERON:0007023	female	PATO	PATO:0000383	60	year	UO	UO:0000036	Right	Participants	26147
PREVENT-AD Cohort	Homo sapiens	NCBITAXON	NCBITaxon:9606	brain	UBERON	UBERON:0000955	adult organism	UBERON	UBERON:0007023	male	PATO	PATO:0000384	61	year	UO	UO:0000036	Right	Participants	26148
PREVENT-AD Cohort	Homo sapiens	NCBITAXON	NCBITaxon:9606	brain	UBERON	UBERON:0000955	adult organism	UBERON	UBERON:0007023	female	PATO	PATO:0000383	61	year	UO	UO:0000036	Left	Participants	26149
PREVENT-AD Cohort	Homo sapiens	NCBITAXON	NCBITaxon:9606	brain	UBERON	UBERON:0000955	adult organism	UBERON	UBERON:0007023	male	PATO	PATO:0000384	82	year	UO	UO:0000036	Right	Participants	26150
PREVENT-AD Cohort	Homo sapiens	NCBITAXON	NCBITaxon:9606	brain	UBERON	UBERON:0000955	adult organism	UBERON	UBERON:0007023	female	PATO	PATO:0000383	64	year	UO	UO:0000036	Right	Participants	26151
PREVENT-AD Cohort	Homo sapiens	NCBITAXON	NCBITaxon:9606	brain	UBERON	UBERON:0000955	adult organism	UBERON	UBERON:0007023	female	PATO	PATO:0000383	70	year	UO	UO:0000036	Right	Participants	26152
PREVENT-AD Cohort	Homo sapiens	NCBITAXON	NCBITaxon:9606	brain	UBERON	UBERON:0000955	adult organism	UBERON	UBERON:0007023	male	PATO	PATO:0000384	73	year	UO	UO:0000036	Right	Participants	26153
PREVENT-AD Cohort	Homo sapiens	NCBITAXON	NCBITaxon:9606	brain	UBERON	UBERON:0000955	adult organism	UBERON	UBERON:0007023	female	PATO	PATO:0000383	62	year	UO	UO:0000036	Right	Participants	26154
PREVENT-AD Cohort	Homo sapiens	NCBITAXON	NCBITaxon:9606	brain	UBERON	UBERON:0000955	adult organism	UBERON	UBERON:0007023	female	PATO	PATO:0000383	84	year	UO	UO:0000036	Right	Participants	26155
PREVENT-AD Cohort	Homo sapiens	NCBITAXON	NCBITaxon:9606	brain	UBERON	UBERON:0000955	adult organism	UBERON	UBERON:0007023	female	PATO	PATO:0000383	63	year	UO	UO:0000036	Right	Participants	26156
PREVENT-AD Cohort	Homo sapiens	NCBITAXON	NCBITaxon:9606	brain	UBERON	UBERON:0000955	adult organism	UBERON	UBERON:0007023	female	PATO	PATO:0000383	75	year	UO	UO:0000036	Right	Participants	26157
PREVENT-AD Cohort	Homo sapiens	NCBITAXON	NCBITaxon:9606	brain	UBERON	UBERON:0000955	adult organism	UBERON	UBERON:0007023	female	PATO	PATO:0000383	61	year	UO	UO:0000036	Right	Participants	26158
PREVENT-AD Cohort	Homo sapiens	NCBITAXON	NCBITaxon:9606	brain	UBERON	UBERON:0000955	adult organism	UBERON	UBERON:0007023	female	PATO	PATO:0000383	61	year	UO	UO:0000036	Right	Participants	26159
PREVENT-AD Cohort	Homo sapiens	NCBITAXON	NCBITaxon:9606	brain	UBERON	UBERON:0000955	adult organism	UBERON	UBERON:0007023	female	PATO	PATO:0000383	63	year	UO	UO:0000036	Right	Participants	26160
PREVENT-AD Cohort	Homo sapiens	NCBITAXON	NCBITaxon:9606	brain	UBERON	UBERON:0000955	adult organism	UBERON	UBERON:0007023	male	PATO	PATO:0000384	61	year	UO	UO:0000036	Ambidextrous	Participants	26161
PREVENT-AD Cohort	Homo sapiens	NCBITAXON	NCBITaxon:9606	brain	UBERON	UBERON:0000955	adult organism	UBERON	UBERON:0007023	female	PATO	PATO:0000383	61	year	UO	UO:0000036	Right	Participants	26162
PREVENT-AD Cohort	Homo sapiens	NCBITAXON	NCBITaxon:9606	brain	UBERON	UBERON:0000955	adult organism	UBERON	UBERON:0007023	female	PATO	PATO:0000383	67	year	UO	UO:0000036	Right	Participants	26163
PREVENT-AD Cohort	Homo sapiens	NCBITAXON	NCBITaxon:9606	brain	UBERON	UBERON:0000955	adult organism	UBERON	UBERON:0007023	female	PATO	PATO:0000383	63	year	UO	UO:0000036	Right	Participants	26164
PREVENT-AD Cohort	Homo sapiens	NCBITAXON	NCBITaxon:9606	brain	UBERON	UBERON:0000955	adult organism	UBERON	UBERON:0007023	male	PATO	PATO:0000384	58	year	UO	UO:0000036	Right	Participants	26165
PREVENT-AD Cohort	Homo sapiens	NCBITAXON	NCBITaxon:9606	brain	UBERON	UBERON:0000955	adult organism	UBERON	UBERON:0007023	female	PATO	PATO:0000383	60	year	UO	UO:0000036	Right	Participants	26166
PREVENT-AD Cohort	Homo sapiens	NCBITAXON	NCBITaxon:9606	brain	UBERON	UBERON:0000955	adult organism	UBERON	UBERON:0007023	male	PATO	PATO:0000384	67	year	UO	UO:0000036	Right	Participants	26167
PREVENT-AD Cohort	Homo sapiens	NCBITAXON	NCBITaxon:9606	brain	UBERON	UBERON:0000955	adult organism	UBERON	UBERON:0007023	female	PATO	PATO:0000383	64	year	UO	UO:0000036	Right	Participants	26168
PREVENT-AD Cohort	Homo sapiens	NCBITAXON	NCBITaxon:9606	brain	UBERON	UBERON:0000955	adult organism	UBERON	UBERON:0007023	male	PATO	PATO:0000384	66	year	UO	UO:0000036	Right	Participants	26169
PREVENT-AD Cohort	Homo sapiens	NCBITAXON	NCBITaxon:9606	brain	UBERON	UBERON:0000955	adult organism	UBERON	UBERON:0007023	female	PATO	PATO:0000383	62	year	UO	UO:0000036	Right	Participants	26170
PREVENT-AD Cohort	Homo sapiens	NCBITAXON	NCBITaxon:9606	brain	UBERON	UBERON:0000955	adult organism	UBERON	UBERON:0007023	female	PATO	PATO:0000383	73	year	UO	UO:0000036	Right	Participants	26171
PREVENT-AD Cohort	Homo sapiens	NCBITAXON	NCBITaxon:9606	brain	UBERON	UBERON:0000955	adult organism	UBERON	UBERON:0007023	female	PATO	PATO:0000383	57	year	UO	UO:0000036	Right	Participants	26172
PREVENT-AD Cohort	Homo sapiens	NCBITAXON	NCBITaxon:9606	brain	UBERON	UBERON:0000955	adult organism	UBERON	UBERON:0007023	female	PATO	PATO:0000383	62	year	UO	UO:0000036	Right	Participants	26173
PREVENT-AD Cohort	Homo sapiens	NCBITAXON	NCBITaxon:9606	brain	UBERON	UBERON:0000955	adult organism	UBERON	UBERON:0007023	male	PATO	PATO:0000384	59	year	UO	UO:0000036	Right	Participants	26174
PREVENT-AD Cohort	Homo sapiens	NCBITAXON	NCBITaxon:9606	brain	UBERON	UBERON:0000955	adult organism	UBERON	UBERON:0007023	female	PATO	PATO:0000383	58	year	UO	UO:0000036	Right	Participants	26175
PREVENT-AD Cohort	Homo sapiens	NCBITAXON	NCBITaxon:9606	brain	UBERON	UBERON:0000955	adult organism	UBERON	UBERON:0007023	male	PATO	PATO:0000384	71	year	UO	UO:0000036	Right	Participants	26176
PREVENT-AD Cohort	Homo sapiens	NCBITAXON	NCBITaxon:9606	brain	UBERON	UBERON:0000955	adult organism	UBERON	UBERON:0007023	female	PATO	PATO:0000383	65	year	UO	UO:0000036	Right	Participants	26177
PREVENT-AD Cohort	Homo sapiens	NCBITAXON	NCBITaxon:9606	brain	UBERON	UBERON:0000955	adult organism	UBERON	UBERON:0007023	female	PATO	PATO:0000383	64	year	UO	UO:0000036	Right	Participants	26178
PREVENT-AD Cohort	Homo sapiens	NCBITAXON	NCBITaxon:9606	brain	UBERON	UBERON:0000955	adult organism	UBERON	UBERON:0007023	male	PATO	PATO:0000384	72	year	UO	UO:0000036	Right	Participants	26179
PREVENT-AD Cohort	Homo sapiens	NCBITAXON	NCBITaxon:9606	brain	UBERON	UBERON:0000955	adult organism	UBERON	UBERON:0007023	female	PATO	PATO:0000383	55	year	UO	UO:0000036	Right	Participants	26180
PREVENT-AD Cohort	Homo sapiens	NCBITAXON	NCBITaxon:9606	brain	UBERON	UBERON:0000955	adult organism	UBERON	UBERON:0007023	female	PATO	PATO:0000383	71	year	UO	UO:0000036	Right	Participants	26181
PREVENT-AD Cohort	Homo sapiens	NCBITAXON	NCBITaxon:9606	brain	UBERON	UBERON:0000955	adult organism	UBERON	UBERON:0007023	female	PATO	PATO:0000383	61	year	UO	UO:0000036	Right	Participants	26182
PREVENT-AD Cohort	Homo sapiens	NCBITAXON	NCBITaxon:9606	brain	UBERON	UBERON:0000955	adult organism	UBERON	UBERON:0007023	female	PATO	PATO:0000383	61	year	UO	UO:0000036	Right	Participants	26183
PREVENT-AD Cohort	Homo sapiens	NCBITAXON	NCBITaxon:9606	brain	UBERON	UBERON:0000955	adult organism	UBERON	UBERON:0007023	female	PATO	PATO:0000383	70	year	UO	UO:0000036	Right	Participants	26184
PREVENT-AD Cohort	Homo sapiens	NCBITAXON	NCBITaxon:9606	brain	UBERON	UBERON:0000955	adult organism	UBERON	UBERON:0007023	male	PATO	PATO:0000384	70	year	UO	UO:0000036	Right	Participants	26185
PREVENT-AD Cohort	Homo sapiens	NCBITAXON	NCBITaxon:9606	brain	UBERON	UBERON:0000955	adult organism	UBERON	UBERON:0007023	male	PATO	PATO:0000384	64	year	UO	UO:0000036	Right	Participants	26186
PREVENT-AD Cohort	Homo sapiens	NCBITAXON	NCBITaxon:9606	brain	UBERON	UBERON:0000955	adult organism	UBERON	UBERON:0007023	female	PATO	PATO:0000383	60	year	UO	UO:0000036	Right	Participants	26187
PREVENT-AD Cohort	Homo sapiens	NCBITAXON	NCBITaxon:9606	brain	UBERON	UBERON:0000955	adult organism	UBERON	UBERON:0007023	female	PATO	PATO:0000383	62	year	UO	UO:0000036	Right	Participants	26188
PREVENT-AD Cohort	Homo sapiens	NCBITAXON	NCBITaxon:9606	brain	UBERON	UBERON:0000955	adult organism	UBERON	UBERON:0007023	male	PATO	PATO:0000384	62	year	UO	UO:0000036	Right	Participants	26189
