# Supplementary material for: Test-retest resting-state fMRI in healthy elderly persons with a family history of Alzheimer’s disease
Source: Sci Data. 2015 Oct 13;2:150043. doi: 10.1038/sdata.2015.43 (PMC4603392; doi:10.1038/sdata.2015.43)
Supplement: Supplementary file 1 [file sdata201543-isa1.zip › a_assay_Orban.txt]

Sample Name	Protocol REF	Parameter Value[instrument]	Parameter Value[manufacturer]	Parameter Value[magnetic field strength]	Unit	Term Source REF	Term Accession Number	Parameter Value[coil type]	Parameter Value[number of coils]	Parameter Value[MRI assay]	Parameter Value[field of view]	Unit	Term Source REF	Term Accession Number	Parameter Value[matrix size]	Unit	Term Source REF	Term Accession Number	Parameter Value[voxel resolution]	Unit	Term Source REF	Term Accession Number	Parameter Value[repetition time]	Unit	Term Source REF	Term Accession Number	Parameter Value[echo time]	Unit	Term Source REF	Term Accession Number	Parameter Value[pulse sequence type]	Parameter Value[flip angle value]	Unit	Term Source REF	Term Accession Number	Parameter Value[number of slices]	Protocol REF	Assay Name	Raw Data File	Comment[Data Repository]	Comment[Data Record Accession]	Comment[Data Record URI]
26007	Magnetic Resonance Imaging	Siemens 3T TIM Trio	Siemens	3	tesla	UO	UO:0000228	head	12	T1-weighted image	240	millimeter	UO	UO:0000016	256x256	millimeter	UO	UO:0000016	1x1x1	millimeter	UO	UO:0000016	2300	millisecond	UO	UO:0000028	2.98	millisecond	UO	UO:0000028	GRE sequence	9	degree	UO	UO:0000185	176	MRI preprocessing	26007/session_1/anat_1/anat	UM_0026007_0026135.tar.gz	Functional Connectomes Project International Neuroimaging Data-Sharing Initiative (FCP/INDI)	doi:10.15387/fcp_indi.corr.um1	http://dx.doi.org/10.15387/fcp_indi.corr.um1
26007	Magnetic Resonance Imaging	Siemens 3T TIM Trio	Siemens	3	tesla	UO	UO:0000228	head	12	BOLD image	128	millimeter	UO	UO:0000016	256x256	millimeter	UO	UO:0000016	4x4x4	millimeter	UO	UO:0000016	2000	millisecond	UO	UO:0000028	30	millisecond	UO	UO:0000028	single-shot echo planar sequence	90	degree	UO	UO:0000185	32	MRI preprocessing	26007/session_1/rest_1/rest	UM_0026007_0026135.tar.gz	Functional Connectomes Project International Neuroimaging Data-Sharing Initiative (FCP/INDI)	doi:10.15387/fcp_indi.corr.um1	http://dx.doi.org/10.15387/fcp_indi.corr.um1
26007	Magnetic Resonance Imaging	Siemens 3T TIM Trio	Siemens	3	tesla	UO	UO:0000228	head	12	BOLD image	128	millimeter	UO	UO:0000016	256x256	millimeter	UO	UO:0000016	4x4x4	millimeter	UO	UO:0000016	2000	millisecond	UO	UO:0000028	30	millisecond	UO	UO:0000028	single-shot echo planar sequence	90	degree	UO	UO:0000185	32	MRI preprocessing	26007/session_1/rest_2/rest	UM_0026007_0026135.tar.gz	Functional Connectomes Project International Neuroimaging Data-Sharing Initiative (FCP/INDI)	doi:10.15387/fcp_indi.corr.um1	http://dx.doi.org/10.15387/fcp_indi.corr.um1
26007	Magnetic Resonance Imaging	Siemens 3T TIM Trio	Siemens	3	tesla	UO	UO:0000228	head	12	T1-weighted image	240	millimeter	UO	UO:0000016	256x256	millimeter	UO	UO:0000016	1x1x1	millimeter	UO	UO:0000016	2300	millisecond	UO	UO:0000028	2.98	millisecond	UO	UO:0000028	GRE sequence	9	degree	UO	UO:0000185	176	MRI preprocessing	26007/session_2/anat_1/anat	UM_0026007_0026135.tar.gz	Functional Connectomes Project International Neuroimaging Data-Sharing Initiative (FCP/INDI)	doi:10.15387/fcp_indi.corr.um1	http://dx.doi.org/10.15387/fcp_indi.corr.um1
26007	Magnetic Resonance Imaging	Siemens 3T TIM Trio	Siemens	3	tesla	UO	UO:0000228	head	12	BOLD image	128	millimeter	UO	UO:0000016	256x256	millimeter	UO	UO:0000016	4x4x4	millimeter	UO	UO:0000016	2000	millisecond	UO	UO:0000028	30	millisecond	UO	UO:0000028	single-shot echo planar sequence	90	degree	UO	UO:0000185	32	MRI preprocessing	26007/session_2/rest_1/rest	UM_0026007_0026135.tar.gz	Functional Connectomes Project International Neuroimaging Data-Sharing Initiative (FCP/INDI)	doi:10.15387/fcp_indi.corr.um1	http://dx.doi.org/10.15387/fcp_indi.corr.um1
26007	Magnetic Resonance Imaging	Siemens 3T TIM Trio	Siemens	3	tesla	UO	UO:0000228	head	12	BOLD image	128	millimeter	UO	UO:0000016	256x256	millimeter	UO	UO:0000016	4x4x4	millimeter	UO	UO:0000016	2000	millisecond	UO	UO:0000028	30	millisecond	UO	UO:0000028	single-shot echo planar sequence	90	degree	UO	UO:0000185	32	MRI preprocessing	26007/session_2/rest_2/rest	UM_0026007_0026135.tar.gz	Functional Connectomes Project International Neuroimaging Data-Sharing Initiative (FCP/INDI)	doi:10.15387/fcp_indi.corr.um1	http://dx.doi.org/10.15387/fcp_indi.corr.um1
26008	Magnetic Resonance Imaging	Siemens 3T TIM Trio	Siemens	3	tesla	UO	UO:0000228	head	12	T1-weighted image	240	millimeter	UO	UO:0000016	256x256	millimeter	UO	UO:0000016	1x1x1	millimeter	UO	UO:0000016	2300	millisecond	UO	UO:0000028	2.98	millisecond	UO	UO:0000028	GRE sequence	9	degree	UO	UO:0000185	176	MRI preprocessing	26008/session_1/anat_1/anat	UM_0026007_0026135.tar.gz	Functional Connectomes Project International Neuroimaging Data-Sharing Initiative (FCP/INDI)	doi:10.15387/fcp_indi.corr.um1	http://dx.doi.org/10.15387/fcp_indi.corr.um1
26008	Magnetic Resonance Imaging	Siemens 3T TIM Trio	Siemens	3	tesla	UO	UO:0000228	head	12	BOLD image	128	millimeter	UO	UO:0000016	256x256	millimeter	UO	UO:0000016	4x4x4	millimeter	UO	UO:0000016	2000	millisecond	UO	UO:0000028	30	millisecond	UO	UO:0000028	single-shot echo planar sequence	90	degree	UO	UO:0000185	32	MRI preprocessing	26008/session_1/rest_1/rest	UM_0026007_0026135.tar.gz	Functional Connectomes Project International Neuroimaging Data-Sharing Initiative (FCP/INDI)	doi:10.15387/fcp_indi.corr.um1	http://dx.doi.org/10.15387/fcp_indi.corr.um1
26008	Magnetic Resonance Imaging	Siemens 3T TIM Trio	Siemens	3	tesla	UO	UO:0000228	head	12	BOLD image	128	millimeter	UO	UO:0000016	256x256	millimeter	UO	UO:0000016	4x4x4	millimeter	UO	UO:0000016	2000	millisecond	UO	UO:0000028	30	millisecond	UO	UO:0000028	single-shot echo planar sequence	90	degree	UO	UO:0000185	32	MRI preprocessing	26008/session_1/rest_2/rest	UM_0026007_0026135.tar.gz	Functional Connectomes Project International Neuroimaging Data-Sharing Initiative (FCP/INDI)	doi:10.15387/fcp_indi.corr.um1	http://dx.doi.org/10.15387/fcp_indi.corr.um1
26008	Magnetic Resonance Imaging	Siemens 3T TIM Trio	Siemens	3	tesla	UO	UO:0000228	head	12	T1-weighted image	240	millimeter	UO	UO:0000016	256x256	millimeter	UO	UO:0000016	1x1x1	millimeter	UO	UO:0000016	2300	millisecond	UO	UO:0000028	2.98	millisecond	UO	UO:0000028	GRE sequence	9	degree	UO	UO:0000185	176	MRI preprocessing	26008/session_2/anat_1/anat	UM_0026007_0026135.tar.gz	Functional Connectomes Project International Neuroimaging Data-Sharing Initiative (FCP/INDI)	doi:10.15387/fcp_indi.corr.um1	http://dx.doi.org/10.15387/fcp_indi.corr.um1
26008	Magnetic Resonance Imaging	Siemens 3T TIM Trio	Siemens	3	tesla	UO	UO:0000228	head	12	BOLD image	128	millimeter	UO	UO:0000016	256x256	millimeter	UO	UO:0000016	4x4x4	millimeter	UO	UO:0000016	2000	millisecond	UO	UO:0000028	30	millisecond	UO	UO:0000028	single-shot echo planar sequence	90	degree	UO	UO:0000185	32	MRI preprocessing	26008/session_2/rest_1/rest	UM_0026007_0026135.tar.gz	Functional Connectomes Project International Neuroimaging Data-Sharing Initiative (FCP/INDI)	doi:10.15387/fcp_indi.corr.um1	http://dx.doi.org/10.15387/fcp_indi.corr.um1
26008	Magnetic Resonance Imaging	Siemens 3T TIM Trio	Siemens	3	tesla	UO	UO:0000228	head	12	BOLD image	128	millimeter	UO	UO:0000016	256x256	millimeter	UO	UO:0000016	4x4x4	millimeter	UO	UO:0000016	2000	millisecond	UO	UO:0000028	30	millisecond	UO	UO:0000028	single-shot echo planar sequence	90	degree	UO	UO:0000185	32	MRI preprocessing	26008/session_2/rest_2/rest	UM_0026007_0026135.tar.gz	Functional Connectomes Project International Neuroimaging Data-Sharing Initiative (FCP/INDI)	doi:10.15387/fcp_indi.corr.um1	http://dx.doi.org/10.15387/fcp_indi.corr.um1
26009	Magnetic Resonance Imaging	Siemens 3T TIM Trio	Siemens	3	tesla	UO	UO:0000228	head	12	T1-weighted image	240	millimeter	UO	UO:0000016	256x256	millimeter	UO	UO:0000016	1x1x1	millimeter	UO	UO:0000016	2300	millisecond	UO	UO:0000028	2.98	millisecond	UO	UO:0000028	GRE sequence	9	degree	UO	UO:0000185	176	MRI preprocessing	26009/session_1/anat_1/anat	UM_0026007_0026135.tar.gz	Functional Connectomes Project International Neuroimaging Data-Sharing Initiative (FCP/INDI)	doi:10.15387/fcp_indi.corr.um1	http://dx.doi.org/10.15387/fcp_indi.corr.um1
26009	Magnetic Resonance Imaging	Siemens 3T TIM Trio	Siemens	3	tesla	UO	UO:0000228	head	12	BOLD image	128	millimeter	UO	UO:0000016	256x256	millimeter	UO	UO:0000016	4x4x4	millimeter	UO	UO:0000016	2000	millisecond	UO	UO:0000028	30	millisecond	UO	UO:0000028	single-shot echo planar sequence	90	degree	UO	UO:0000185	32	MRI preprocessing	26009/session_1/rest_1/rest	UM_0026007_0026135.tar.gz	Functional Connectomes Project International Neuroimaging Data-Sharing Initiative (FCP/INDI)	doi:10.15387/fcp_indi.corr.um1	http://dx.doi.org/10.15387/fcp_indi.corr.um1
26009	Magnetic Resonance Imaging	Siemens 3T TIM Trio	Siemens	3	tesla	UO	UO:0000228	head	12	BOLD image	128	millimeter	UO	UO:0000016	256x256	millimeter	UO	UO:0000016	4x4x4	millimeter	UO	UO:0000016	2000	millisecond	UO	UO:0000028	30	millisecond	UO	UO:0000028	single-shot echo planar sequence	90	degree	UO	UO:0000185	32	MRI preprocessing	26009/session_1/rest_2/rest	UM_0026007_0026135.tar.gz	Functional Connectomes Project International Neuroimaging Data-Sharing Initiative (FCP/INDI)	doi:10.15387/fcp_indi.corr.um1	http://dx.doi.org/10.15387/fcp_indi.corr.um1
26009	Magnetic Resonance Imaging	Siemens 3T TIM Trio	Siemens	3	tesla	UO	UO:0000228	head	12	T1-weighted image	240	millimeter	UO	UO:0000016	256x256	millimeter	UO	UO:0000016	1x1x1	millimeter	UO	UO:0000016	2300	millisecond	UO	UO:0000028	2.98	millisecond	UO	UO:0000028	GRE sequence	9	degree	UO	UO:0000185	176	MRI preprocessing	26009/session_2/anat_1/anat	UM_0026007_0026135.tar.gz	Functional Connectomes Project International Neuroimaging Data-Sharing Initiative (FCP/INDI)	doi:10.15387/fcp_indi.corr.um1	http://dx.doi.org/10.15387/fcp_indi.corr.um1
26009	Magnetic Resonance Imaging	Siemens 3T TIM Trio	Siemens	3	tesla	UO	UO:0000228	head	12	BOLD image	128	millimeter	UO	UO:0000016	256x256	millimeter	UO	UO:0000016	4x4x4	millimeter	UO	UO:0000016	2000	millisecond	UO	UO:0000028	30	millisecond	UO	UO:0000028	single-shot echo planar sequence	90	degree	UO	UO:0000185	32	MRI preprocessing	26009/session_2/rest_1/rest	UM_0026007_0026135.tar.gz	Functional Connectomes Project International Neuroimaging Data-Sharing Initiative (FCP/INDI)	doi:10.15387/fcp_indi.corr.um1	http://dx.doi.org/10.15387/fcp_indi.corr.um1
26009	Magnetic Resonance Imaging	Siemens 3T TIM Trio	Siemens	3	tesla	UO	UO:0000228	head	12	BOLD image	128	millimeter	UO	UO:0000016	256x256	millimeter	UO	UO:0000016	4x4x4	millimeter	UO	UO:0000016	2000	millisecond	UO	UO:0000028	30	millisecond	UO	UO:0000028	single-shot echo planar sequence	90	degree	UO	UO:0000185	32	MRI preprocessing	26009/session_2/rest_2/rest	UM_0026007_0026135.tar.gz	Functional Connectomes Project International Neuroimaging Data-Sharing Initiative (FCP/INDI)	doi:10.15387/fcp_indi.corr.um1	http://dx.doi.org/10.15387/fcp_indi.corr.um1
26010	Magnetic Resonance Imaging	Siemens 3T TIM Trio	Siemens	3	tesla	UO	UO:0000228	head	12	T1-weighted image	240	millimeter	UO	UO:0000016	256x256	millimeter	UO	UO:0000016	1x1x1	millimeter	UO	UO:0000016	2300	millisecond	UO	UO:0000028	2.98	millisecond	UO	UO:0000028	GRE sequence	9	degree	UO	UO:0000185	176	MRI preprocessing	26010/session_1/anat_1/anat	UM_0026007_0026135.tar.gz	Functional Connectomes Project International Neuroimaging Data-Sharing Initiative (FCP/INDI)	doi:10.15387/fcp_indi.corr.um1	http://dx.doi.org/10.15387/fcp_indi.corr.um1
26010	Magnetic Resonance Imaging	Siemens 3T TIM Trio	Siemens	3	tesla	UO	UO:0000228	head	12	BOLD image	128	millimeter	UO	UO:0000016	256x256	millimeter	UO	UO:0000016	4x4x4	millimeter	UO	UO:0000016	2000	millisecond	UO	UO:0000028	30	millisecond	UO	UO:0000028	single-shot echo planar sequence	90	degree	UO	UO:0000185	32	MRI preprocessing	26010/session_1/rest_1/rest	UM_0026007_0026135.tar.gz	Functional Connectomes Project International Neuroimaging Data-Sharing Initiative (FCP/INDI)	doi:10.15387/fcp_indi.corr.um1	http://dx.doi.org/10.15387/fcp_indi.corr.um1
26010	Magnetic Resonance Imaging	Siemens 3T TIM Trio	Siemens	3	tesla	UO	UO:0000228	head	12	BOLD image	128	millimeter	UO	UO:0000016	256x256	millimeter	UO	UO:0000016	4x4x4	millimeter	UO	UO:0000016	2000	millisecond	UO	UO:0000028	30	millisecond	UO	UO:0000028	single-shot echo planar sequence	90	degree	UO	UO:0000185	32	MRI preprocessing	26010/session_1/rest_2/rest	UM_0026007_0026135.tar.gz	Functional Connectomes Project International Neuroimaging Data-Sharing Initiative (FCP/INDI)	doi:10.15387/fcp_indi.corr.um1	http://dx.doi.org/10.15387/fcp_indi.corr.um1
26010	Magnetic Resonance Imaging	Siemens 3T TIM Trio	Siemens	3	tesla	UO	UO:0000228	head	12	T1-weighted image	240	millimeter	UO	UO:0000016	256x256	millimeter	UO	UO:0000016	1x1x1	millimeter	UO	UO:0000016	2300	millisecond	UO	UO:0000028	2.98	millisecond	UO	UO:0000028	GRE sequence	9	degree	UO	UO:0000185	176	MRI preprocessing	26010/session_2/anat_1/anat	UM_0026007_0026135.tar.gz	Functional Connectomes Project International Neuroimaging Data-Sharing Initiative (FCP/INDI)	doi:10.15387/fcp_indi.corr.um1	http://dx.doi.org/10.15387/fcp_indi.corr.um1
26010	Magnetic Resonance Imaging	Siemens 3T TIM Trio	Siemens	3	tesla	UO	UO:0000228	head	12	BOLD image	128	millimeter	UO	UO:0000016	256x256	millimeter	UO	UO:0000016	4x4x4	millimeter	UO	UO:0000016	2000	millisecond	UO	UO:0000028	30	millisecond	UO	UO:0000028	single-shot echo planar sequence	90	degree	UO	UO:0000185	32	MRI preprocessing	26010/session_2/rest_1/rest	UM_0026007_0026135.tar.gz	Functional Connectomes Project International Neuroimaging Data-Sharing Initiative (FCP/INDI)	doi:10.15387/fcp_indi.corr.um1	http://dx.doi.org/10.15387/fcp_indi.corr.um1
26010	Magnetic Resonance Imaging	Siemens 3T TIM Trio	Siemens	3	tesla	UO	UO:0000228	head	12	BOLD image	128	millimeter	UO	UO:0000016	256x256	millimeter	UO	UO:0000016	4x4x4	millimeter	UO	UO:0000016	2000	millisecond	UO	UO:0000028	30	millisecond	UO	UO:0000028	single-shot echo planar sequence	90	degree	UO	UO:0000185	32	MRI preprocessing	26010/session_2/rest_2/rest	UM_0026007_0026135.tar.gz	Functional Connectomes Project International Neuroimaging Data-Sharing Initiative (FCP/INDI)	doi:10.15387/fcp_indi.corr.um1	http://dx.doi.org/10.15387/fcp_indi.corr.um1
26011	Magnetic Resonance Imaging	Siemens 3T TIM Trio	Siemens	3	tesla	UO	UO:0000228	head	12	T1-weighted image	240	millimeter	UO	UO:0000016	256x256	millimeter	UO	UO:0000016	1x1x1	millimeter	UO	UO:0000016	2300	millisecond	UO	UO:0000028	2.98	millisecond	UO	UO:0000028	GRE sequence	9	degree	UO	UO:0000185	176	MRI preprocessing	26011/session_1/anat_1/anat	UM_0026007_0026135.tar.gz	Functional Connectomes Project International Neuroimaging Data-Sharing Initiative (FCP/INDI)	doi:10.15387/fcp_indi.corr.um1	http://dx.doi.org/10.15387/fcp_indi.corr.um1
26011	Magnetic Resonance Imaging	Siemens 3T TIM Trio	Siemens	3	tesla	UO	UO:0000228	head	12	BOLD image	128	millimeter	UO	UO:0000016	256x256	millimeter	UO	UO:0000016	4x4x4	millimeter	UO	UO:0000016	2000	millisecond	UO	UO:0000028	30	millisecond	UO	UO:0000028	single-shot echo planar sequence	90	degree	UO	UO:0000185	32	MRI preprocessing	26011/session_1/rest_1/rest	UM_0026007_0026135.tar.gz	Functional Connectomes Project International Neuroimaging Data-Sharing Initiative (FCP/INDI)	doi:10.15387/fcp_indi.corr.um1	http://dx.doi.org/10.15387/fcp_indi.corr.um1
26011	Magnetic Resonance Imaging	Siemens 3T TIM Trio	Siemens	3	tesla	UO	UO:0000228	head	12	BOLD image	128	millimeter	UO	UO:0000016	256x256	millimeter	UO	UO:0000016	4x4x4	millimeter	UO	UO:0000016	2000	millisecond	UO	UO:0000028	30	millisecond	UO	UO:0000028	single-shot echo planar sequence	90	degree	UO	UO:0000185	32	MRI preprocessing	26011/session_1/rest_2/rest	UM_0026007_0026135.tar.gz	Functional Connectomes Project International Neuroimaging Data-Sharing Initiative (FCP/INDI)	doi:10.15387/fcp_indi.corr.um1	http://dx.doi.org/10.15387/fcp_indi.corr.um1
26011	Magnetic Resonance Imaging	Siemens 3T TIM Trio	Siemens	3	tesla	UO	UO:0000228	head	12	T1-weighted image	240	millimeter	UO	UO:0000016	256x256	millimeter	UO	UO:0000016	1x1x1	millimeter	UO	UO:0000016	2300	millisecond	UO	UO:0000028	2.98	millisecond	UO	UO:0000028	GRE sequence	9	degree	UO	UO:0000185	176	MRI preprocessing	26011/session_2/anat_1/anat	UM_0026007_0026135.tar.gz	Functional Connectomes Project International Neuroimaging Data-Sharing Initiative (FCP/INDI)	doi:10.15387/fcp_indi.corr.um1	http://dx.doi.org/10.15387/fcp_indi.corr.um1
26011	Magnetic Resonance Imaging	Siemens 3T TIM Trio	Siemens	3	tesla	UO	UO:0000228	head	12	BOLD image	128	millimeter	UO	UO:0000016	256x256	millimeter	UO	UO:0000016	4x4x4	millimeter	UO	UO:0000016	2000	millisecond	UO	UO:0000028	30	millisecond	UO	UO:0000028	single-shot echo planar sequence	90	degree	UO	UO:0000185	32	MRI preprocessing	26011/session_2/rest_1/rest	UM_0026007_0026135.tar.gz	Functional Connectomes Project International Neuroimaging Data-Sharing Initiative (FCP/INDI)	doi:10.15387/fcp_indi.corr.um1	http://dx.doi.org/10.15387/fcp_indi.corr.um1
26011	Magnetic Resonance Imaging	Siemens 3T TIM Trio	Siemens	3	tesla	UO	UO:0000228	head	12	BOLD image	128	millimeter	UO	UO:0000016	256x256	millimeter	UO	UO:0000016	4x4x4	millimeter	UO	UO:0000016	2000	millisecond	UO	UO:0000028	30	millisecond	UO	UO:0000028	single-shot echo planar sequence	90	degree	UO	UO:0000185	32	MRI preprocessing	26011/session_2/rest_2/rest	UM_0026007_0026135.tar.gz	Functional Connectomes Project International Neuroimaging Data-Sharing Initiative (FCP/INDI)	doi:10.15387/fcp_indi.corr.um1	http://dx.doi.org/10.15387/fcp_indi.corr.um1
26012	Magnetic Resonance Imaging	Siemens 3T TIM Trio	Siemens	3	tesla	UO	UO:0000228	head	12	T1-weighted image	240	millimeter	UO	UO:0000016	256x256	millimeter	UO	UO:0000016	1x1x1	millimeter	UO	UO:0000016	2300	millisecond	UO	UO:0000028	2.98	millisecond	UO	UO:0000028	GRE sequence	9	degree	UO	UO:0000185	176	MRI preprocessing	26012/session_1/anat_1/anat	UM_0026007_0026135.tar.gz	Functional Connectomes Project International Neuroimaging Data-Sharing Initiative (FCP/INDI)	doi:10.15387/fcp_indi.corr.um1	http://dx.doi.org/10.15387/fcp_indi.corr.um1
26012	Magnetic Resonance Imaging	Siemens 3T TIM Trio	Siemens	3	tesla	UO	UO:0000228	head	12	BOLD image	128	millimeter	UO	UO:0000016	256x256	millimeter	UO	UO:0000016	4x4x4	millimeter	UO	UO:0000016	2000	millisecond	UO	UO:0000028	30	millisecond	UO	UO:0000028	single-shot echo planar sequence	90	degree	UO	UO:0000185	32	MRI preprocessing	26012/session_1/rest_1/rest	UM_0026007_0026135.tar.gz	Functional Connectomes Project International Neuroimaging Data-Sharing Initiative (FCP/INDI)	doi:10.15387/fcp_indi.corr.um1	http://dx.doi.org/10.15387/fcp_indi.corr.um1
26012	Magnetic Resonance Imaging	Siemens 3T TIM Trio	Siemens	3	tesla	UO	UO:0000228	head	12	BOLD image	128	millimeter	UO	UO:0000016	256x256	millimeter	UO	UO:0000016	4x4x4	millimeter	UO	UO:0000016	2000	millisecond	UO	UO:0000028	30	millisecond	UO	UO:0000028	single-shot echo planar sequence	90	degree	UO	UO:0000185	32	MRI preprocessing	26012/session_1/rest_2/rest	UM_0026007_0026135.tar.gz	Functional Connectomes Project International Neuroimaging Data-Sharing Initiative (FCP/INDI)	doi:10.15387/fcp_indi.corr.um1	http://dx.doi.org/10.15387/fcp_indi.corr.um1
26012	Magnetic Resonance Imaging	Siemens 3T TIM Trio	Siemens	3	tesla	UO	UO:0000228	head	12	T1-weighted image	240	millimeter	UO	UO:0000016	256x256	millimeter	UO	UO:0000016	1x1x1	millimeter	UO	UO:0000016	2300	millisecond	UO	UO:0000028	2.98	millisecond	UO	UO:0000028	GRE sequence	9	degree	UO	UO:0000185	176	MRI preprocessing	26012/session_2/anat_1/anat	UM_0026007_0026135.tar.gz	Functional Connectomes Project International Neuroimaging Data-Sharing Initiative (FCP/INDI)	doi:10.15387/fcp_indi.corr.um1	http://dx.doi.org/10.15387/fcp_indi.corr.um1
26012	Magnetic Resonance Imaging	Siemens 3T TIM Trio	Siemens	3	tesla	UO	UO:0000228	head	12	BOLD image	128	millimeter	UO	UO:0000016	256x256	millimeter	UO	UO:0000016	4x4x4	millimeter	UO	UO:0000016	2000	millisecond	UO	UO:0000028	30	millisecond	UO	UO:0000028	single-shot echo planar sequence	90	degree	UO	UO:0000185	32	MRI preprocessing	26012/session_2/rest_1/rest	UM_0026007_0026135.tar.gz	Functional Connectomes Project International Neuroimaging Data-Sharing Initiative (FCP/INDI)	doi:10.15387/fcp_indi.corr.um1	http://dx.doi.org/10.15387/fcp_indi.corr.um1
26012	Magnetic Resonance Imaging	Siemens 3T TIM Trio	Siemens	3	tesla	UO	UO:0000228	head	12	BOLD image	128	millimeter	UO	UO:0000016	256x256	millimeter	UO	UO:0000016	4x4x4	millimeter	UO	UO:0000016	2000	millisecond	UO	UO:0000028	30	millisecond	UO	UO:0000028	single-shot echo planar sequence	90	degree	UO	UO:0000185	32	MRI preprocessing	26012/session_2/rest_2/rest	UM_0026007_0026135.tar.gz	Functional Connectomes Project International Neuroimaging Data-Sharing Initiative (FCP/INDI)	doi:10.15387/fcp_indi.corr.um1	http://dx.doi.org/10.15387/fcp_indi.corr.um1
26013	Magnetic Resonance Imaging	Siemens 3T TIM Trio	Siemens	3	tesla	UO	UO:0000228	head	12	T1-weighted image	240	millimeter	UO	UO:0000016	256x256	millimeter	UO	UO:0000016	1x1x1	millimeter	UO	UO:0000016	2300	millisecond	UO	UO:0000028	2.98	millisecond	UO	UO:0000028	GRE sequence	9	degree	UO	UO:0000185	176	MRI preprocessing	26013/session_1/anat_1/anat	UM_0026007_0026135.tar.gz	Functional Connectomes Project International Neuroimaging Data-Sharing Initiative (FCP/INDI)	doi:10.15387/fcp_indi.corr.um1	http://dx.doi.org/10.15387/fcp_indi.corr.um1
26013	Magnetic Resonance Imaging	Siemens 3T TIM Trio	Siemens	3	tesla	UO	UO:0000228	head	12	BOLD image	128	millimeter	UO	UO:0000016	256x256	millimeter	UO	UO:0000016	4x4x4	millimeter	UO	UO:0000016	2000	millisecond	UO	UO:0000028	30	millisecond	UO	UO:0000028	single-shot echo planar sequence	90	degree	UO	UO:0000185	32	MRI preprocessing	26013/session_1/rest_1/rest	UM_0026007_0026135.tar.gz	Functional Connectomes Project International Neuroimaging Data-Sharing Initiative (FCP/INDI)	doi:10.15387/fcp_indi.corr.um1	http://dx.doi.org/10.15387/fcp_indi.corr.um1
26013	Magnetic Resonance Imaging	Siemens 3T TIM Trio	Siemens	3	tesla	UO	UO:0000228	head	12	BOLD image	128	millimeter	UO	UO:0000016	256x256	millimeter	UO	UO:0000016	4x4x4	millimeter	UO	UO:0000016	2000	millisecond	UO	UO:0000028	30	millisecond	UO	UO:0000028	single-shot echo planar sequence	90	degree	UO	UO:0000185	32	MRI preprocessing	26013/session_1/rest_2/rest	UM_0026007_0026135.tar.gz	Functional Connectomes Project International Neuroimaging Data-Sharing Initiative (FCP/INDI)	doi:10.15387/fcp_indi.corr.um1	http://dx.doi.org/10.15387/fcp_indi.corr.um1
26013	Magnetic Resonance Imaging	Siemens 3T TIM Trio	Siemens	3	tesla	UO	UO:0000228	head	12	T1-weighted image	240	millimeter	UO	UO:0000016	256x256	millimeter	UO	UO:0000016	1x1x1	millimeter	UO	UO:0000016	2300	millisecond	UO	UO:0000028	2.98	millisecond	UO	UO:0000028	GRE sequence	9	degree	UO	UO:0000185	176	MRI preprocessing	26013/session_2/anat_1/anat	UM_0026007_0026135.tar.gz	Functional Connectomes Project International Neuroimaging Data-Sharing Initiative (FCP/INDI)	doi:10.15387/fcp_indi.corr.um1	http://dx.doi.org/10.15387/fcp_indi.corr.um1
26013	Magnetic Resonance Imaging	Siemens 3T TIM Trio	Siemens	3	tesla	UO	UO:0000228	head	12	BOLD image	128	millimeter	UO	UO:0000016	256x256	millimeter	UO	UO:0000016	4x4x4	millimeter	UO	UO:0000016	2000	millisecond	UO	UO:0000028	30	millisecond	UO	UO:0000028	single-shot echo planar sequence	90	degree	UO	UO:0000185	32	MRI preprocessing	26013/session_2/rest_1/rest	UM_0026007_0026135.tar.gz	Functional Connectomes Project International Neuroimaging Data-Sharing Initiative (FCP/INDI)	doi:10.15387/fcp_indi.corr.um1	http://dx.doi.org/10.15387/fcp_indi.corr.um1
26013	Magnetic Resonance Imaging	Siemens 3T TIM Trio	Siemens	3	tesla	UO	UO:0000228	head	12	BOLD image	128	millimeter	UO	UO:0000016	256x256	millimeter	UO	UO:0000016	4x4x4	millimeter	UO	UO:0000016	2000	millisecond	UO	UO:0000028	30	millisecond	UO	UO:0000028	single-shot echo planar sequence	90	degree	UO	UO:0000185	32	MRI preprocessing	26013/session_2/rest_2/rest	UM_0026007_0026135.tar.gz	Functional Connectomes Project International Neuroimaging Data-Sharing Initiative (FCP/INDI)	doi:10.15387/fcp_indi.corr.um1	http://dx.doi.org/10.15387/fcp_indi.corr.um1
26014	Magnetic Resonance Imaging	Siemens 3T TIM Trio	Siemens	3	tesla	UO	UO:0000228	head	12	T1-weighted image	240	millimeter	UO	UO:0000016	256x256	millimeter	UO	UO:0000016	1x1x1	millimeter	UO	UO:0000016	2300	millisecond	UO	UO:0000028	2.98	millisecond	UO	UO:0000028	GRE sequence	9	degree	UO	UO:0000185	176	MRI preprocessing	26014/session_1/anat_1/anat	UM_0026007_0026135.tar.gz	Functional Connectomes Project International Neuroimaging Data-Sharing Initiative (FCP/INDI)	doi:10.15387/fcp_indi.corr.um1	http://dx.doi.org/10.15387/fcp_indi.corr.um1
26014	Magnetic Resonance Imaging	Siemens 3T TIM Trio	Siemens	3	tesla	UO	UO:0000228	head	12	BOLD image	128	millimeter	UO	UO:0000016	256x256	millimeter	UO	UO:0000016	4x4x4	millimeter	UO	UO:0000016	2000	millisecond	UO	UO:0000028	30	millisecond	UO	UO:0000028	single-shot echo planar sequence	90	degree	UO	UO:0000185	32	MRI preprocessing	26014/session_1/rest_1/rest	UM_0026007_0026135.tar.gz	Functional Connectomes Project International Neuroimaging Data-Sharing Initiative (FCP/INDI)	doi:10.15387/fcp_indi.corr.um1	http://dx.doi.org/10.15387/fcp_indi.corr.um1
26014	Magnetic Resonance Imaging	Siemens 3T TIM Trio	Siemens	3	tesla	UO	UO:0000228	head	12	BOLD image	128	millimeter	UO	UO:0000016	256x256	millimeter	UO	UO:0000016	4x4x4	millimeter	UO	UO:0000016	2000	millisecond	UO	UO:0000028	30	millisecond	UO	UO:0000028	single-shot echo planar sequence	90	degree	UO	UO:0000185	32	MRI preprocessing	26014/session_1/rest_2/rest	UM_0026007_0026135.tar.gz	Functional Connectomes Project International Neuroimaging Data-Sharing Initiative (FCP/INDI)	doi:10.15387/fcp_indi.corr.um1	http://dx.doi.org/10.15387/fcp_indi.corr.um1
26014	Magnetic Resonance Imaging	Siemens 3T TIM Trio	Siemens	3	tesla	UO	UO:0000228	head	12	T1-weighted image	240	millimeter	UO	UO:0000016	256x256	millimeter	UO	UO:0000016	1x1x1	millimeter	UO	UO:0000016	2300	millisecond	UO	UO:0000028	2.98	millisecond	UO	UO:0000028	GRE sequence	9	degree	UO	UO:0000185	176	MRI preprocessing	26014/session_2/anat_1/anat	UM_0026007_0026135.tar.gz	Functional Connectomes Project International Neuroimaging Data-Sharing Initiative (FCP/INDI)	doi:10.15387/fcp_indi.corr.um1	http://dx.doi.org/10.15387/fcp_indi.corr.um1
26014	Magnetic Resonance Imaging	Siemens 3T TIM Trio	Siemens	3	tesla	UO	UO:0000228	head	12	BOLD image	128	millimeter	UO	UO:0000016	256x256	millimeter	UO	UO:0000016	4x4x4	millimeter	UO	UO:0000016	2000	millisecond	UO	UO:0000028	30	millisecond	UO	UO:0000028	single-shot echo planar sequence	90	degree	UO	UO:0000185	32	MRI preprocessing	26014/session_2/rest_1/rest	UM_0026007_0026135.tar.gz	Functional Connectomes Project International Neuroimaging Data-Sharing Initiative (FCP/INDI)	doi:10.15387/fcp_indi.corr.um1	http://dx.doi.org/10.15387/fcp_indi.corr.um1
26014	Magnetic Resonance Imaging	Siemens 3T TIM Trio	Siemens	3	tesla	UO	UO:0000228	head	12	BOLD image	128	millimeter	UO	UO:0000016	256x256	millimeter	UO	UO:0000016	4x4x4	millimeter	UO	UO:0000016	2000	millisecond	UO	UO:0000028	30	millisecond	UO	UO:0000028	single-shot echo planar sequence	90	degree	UO	UO:0000185	32	MRI preprocessing	26014/session_2/rest_2/rest	UM_0026007_0026135.tar.gz	Functional Connectomes Project International Neuroimaging Data-Sharing Initiative (FCP/INDI)	doi:10.15387/fcp_indi.corr.um1	http://dx.doi.org/10.15387/fcp_indi.corr.um1
26015	Magnetic Resonance Imaging	Siemens 3T TIM Trio	Siemens	3	tesla	UO	UO:0000228	head	12	T1-weighted image	240	millimeter	UO	UO:0000016	256x256	millimeter	UO	UO:0000016	1x1x1	millimeter	UO	UO:0000016	2300	millisecond	UO	UO:0000028	2.98	millisecond	UO	UO:0000028	GRE sequence	9	degree	UO	UO:0000185	176	MRI preprocessing	26015/session_1/anat_1/anat	UM_0026007_0026135.tar.gz	Functional Connectomes Project International Neuroimaging Data-Sharing Initiative (FCP/INDI)	doi:10.15387/fcp_indi.corr.um1	http://dx.doi.org/10.15387/fcp_indi.corr.um1
26015	Magnetic Resonance Imaging	Siemens 3T TIM Trio	Siemens	3	tesla	UO	UO:0000228	head	12	BOLD image	128	millimeter	UO	UO:0000016	256x256	millimeter	UO	UO:0000016	4x4x4	millimeter	UO	UO:0000016	2000	millisecond	UO	UO:0000028	30	millisecond	UO	UO:0000028	single-shot echo planar sequence	90	degree	UO	UO:0000185	32	MRI preprocessing	26015/session_1/rest_1/rest	UM_0026007_0026135.tar.gz	Functional Connectomes Project International Neuroimaging Data-Sharing Initiative (FCP/INDI)	doi:10.15387/fcp_indi.corr.um1	http://dx.doi.org/10.15387/fcp_indi.corr.um1
26015	Magnetic Resonance Imaging	Siemens 3T TIM Trio	Siemens	3	tesla	UO	UO:0000228	head	12	BOLD image	128	millimeter	UO	UO:0000016	256x256	millimeter	UO	UO:0000016	4x4x4	millimeter	UO	UO:0000016	2000	millisecond	UO	UO:0000028	30	millisecond	UO	UO:0000028	single-shot echo planar sequence	90	degree	UO	UO:0000185	32	MRI preprocessing	26015/session_1/rest_2/rest	UM_0026007_0026135.tar.gz	Functional Connectomes Project International Neuroimaging Data-Sharing Initiative (FCP/INDI)	doi:10.15387/fcp_indi.corr.um1	http://dx.doi.org/10.15387/fcp_indi.corr.um1
26015	Magnetic Resonance Imaging	Siemens 3T TIM Trio	Siemens	3	tesla	UO	UO:0000228	head	12	T1-weighted image	240	millimeter	UO	UO:0000016	256x256	millimeter	UO	UO:0000016	1x1x1	millimeter	UO	UO:0000016	2300	millisecond	UO	UO:0000028	2.98	millisecond	UO	UO:0000028	GRE sequence	9	degree	UO	UO:0000185	176	MRI preprocessing	26015/session_2/anat_1/anat	UM_0026007_0026135.tar.gz	Functional Connectomes Project International Neuroimaging Data-Sharing Initiative (FCP/INDI)	doi:10.15387/fcp_indi.corr.um1	http://dx.doi.org/10.15387/fcp_indi.corr.um1
26015	Magnetic Resonance Imaging	Siemens 3T TIM Trio	Siemens	3	tesla	UO	UO:0000228	head	12	BOLD image	128	millimeter	UO	UO:0000016	256x256	millimeter	UO	UO:0000016	4x4x4	millimeter	UO	UO:0000016	2000	millisecond	UO	UO:0000028	30	millisecond	UO	UO:0000028	single-shot echo planar sequence	90	degree	UO	UO:0000185	32	MRI preprocessing	26015/session_2/rest_1/rest	UM_0026007_0026135.tar.gz	Functional Connectomes Project International Neuroimaging Data-Sharing Initiative (FCP/INDI)	doi:10.15387/fcp_indi.corr.um1	http://dx.doi.org/10.15387/fcp_indi.corr.um1
26015	Magnetic Resonance Imaging	Siemens 3T TIM Trio	Siemens	3	tesla	UO	UO:0000228	head	12	BOLD image	128	millimeter	UO	UO:0000016	256x256	millimeter	UO	UO:0000016	4x4x4	millimeter	UO	UO:0000016	2000	millisecond	UO	UO:0000028	30	millisecond	UO	UO:0000028	single-shot echo planar sequence	90	degree	UO	UO:0000185	32	MRI preprocessing	26015/session_2/rest_2/rest	UM_0026007_0026135.tar.gz	Functional Connectomes Project International Neuroimaging Data-Sharing Initiative (FCP/INDI)	doi:10.15387/fcp_indi.corr.um1	http://dx.doi.org/10.15387/fcp_indi.corr.um1
26016	Magnetic Resonance Imaging	Siemens 3T TIM Trio	Siemens	3	tesla	UO	UO:0000228	head	12	T1-weighted image	240	millimeter	UO	UO:0000016	256x256	millimeter	UO	UO:0000016	1x1x1	millimeter	UO	UO:0000016	2300	millisecond	UO	UO:0000028	2.98	millisecond	UO	UO:0000028	GRE sequence	9	degree	UO	UO:0000185	176	MRI preprocessing	26016/session_1/anat_1/anat	UM_0026007_0026135.tar.gz	Functional Connectomes Project International Neuroimaging Data-Sharing Initiative (FCP/INDI)	doi:10.15387/fcp_indi.corr.um1	http://dx.doi.org/10.15387/fcp_indi.corr.um1
26016	Magnetic Resonance Imaging	Siemens 3T TIM Trio	Siemens	3	tesla	UO	UO:0000228	head	12	BOLD image	128	millimeter	UO	UO:0000016	256x256	millimeter	UO	UO:0000016	4x4x4	millimeter	UO	UO:0000016	2000	millisecond	UO	UO:0000028	30	millisecond	UO	UO:0000028	single-shot echo planar sequence	90	degree	UO	UO:0000185	32	MRI preprocessing	26016/session_1/rest_1/rest	UM_0026007_0026135.tar.gz	Functional Connectomes Project International Neuroimaging Data-Sharing Initiative (FCP/INDI)	doi:10.15387/fcp_indi.corr.um1	http://dx.doi.org/10.15387/fcp_indi.corr.um1
26016	Magnetic Resonance Imaging	Siemens 3T TIM Trio	Siemens	3	tesla	UO	UO:0000228	head	12	BOLD image	128	millimeter	UO	UO:0000016	256x256	millimeter	UO	UO:0000016	4x4x4	millimeter	UO	UO:0000016	2000	millisecond	UO	UO:0000028	30	millisecond	UO	UO:0000028	single-shot echo planar sequence	90	degree	UO	UO:0000185	32	MRI preprocessing	26016/session_1/rest_2/rest	UM_0026007_0026135.tar.gz	Functional Connectomes Project International Neuroimaging Data-Sharing Initiative (FCP/INDI)	doi:10.15387/fcp_indi.corr.um1	http://dx.doi.org/10.15387/fcp_indi.corr.um1
26016	Magnetic Resonance Imaging	Siemens 3T TIM Trio	Siemens	3	tesla	UO	UO:0000228	head	12	T1-weighted image	240	millimeter	UO	UO:0000016	256x256	millimeter	UO	UO:0000016	1x1x1	millimeter	UO	UO:0000016	2300	millisecond	UO	UO:0000028	2.98	millisecond	UO	UO:0000028	GRE sequence	9	degree	UO	UO:0000185	176	MRI preprocessing	26016/session_2/anat_1/anat	UM_0026007_0026135.tar.gz	Functional Connectomes Project International Neuroimaging Data-Sharing Initiative (FCP/INDI)	doi:10.15387/fcp_indi.corr.um1	http://dx.doi.org/10.15387/fcp_indi.corr.um1
26016	Magnetic Resonance Imaging	Siemens 3T TIM Trio	Siemens	3	tesla	UO	UO:0000228	head	12	BOLD image	128	millimeter	UO	UO:0000016	256x256	millimeter	UO	UO:0000016	4x4x4	millimeter	UO	UO:0000016	2000	millisecond	UO	UO:0000028	30	millisecond	UO	UO:0000028	single-shot echo planar sequence	90	degree	UO	UO:0000185	32	MRI preprocessing	26016/session_2/rest_1/rest	UM_0026007_0026135.tar.gz	Functional Connectomes Project International Neuroimaging Data-Sharing Initiative (FCP/INDI)	doi:10.15387/fcp_indi.corr.um1	http://dx.doi.org/10.15387/fcp_indi.corr.um1
26016	Magnetic Resonance Imaging	Siemens 3T TIM Trio	Siemens	3	tesla	UO	UO:0000228	head	12	BOLD image	128	millimeter	UO	UO:0000016	256x256	millimeter	UO	UO:0000016	4x4x4	millimeter	UO	UO:0000016	2000	millisecond	UO	UO:0000028	30	millisecond	UO	UO:0000028	single-shot echo planar sequence	90	degree	UO	UO:0000185	32	MRI preprocessing	26016/session_2/rest_2/rest	UM_0026007_0026135.tar.gz	Functional Connectomes Project International Neuroimaging Data-Sharing Initiative (FCP/INDI)	doi:10.15387/fcp_indi.corr.um1	http://dx.doi.org/10.15387/fcp_indi.corr.um1
26120	Magnetic Resonance Imaging	Siemens 3T TIM Trio	Siemens	3	tesla	UO	UO:0000228	head	12	T1-weighted image	240	millimeter	UO	UO:0000016	256x256	millimeter	UO	UO:0000016	1x1x1	millimeter	UO	UO:0000016	2300	millisecond	UO	UO:0000028	2.98	millisecond	UO	UO:0000028	GRE sequence	9	degree	UO	UO:0000185	176	MRI preprocessing	26120/session_1/anat_1/anat	UM_0026007_0026135.tar.gz	Functional Connectomes Project International Neuroimaging Data-Sharing Initiative (FCP/INDI)	doi:10.15387/fcp_indi.corr.um1	http://dx.doi.org/10.15387/fcp_indi.corr.um1
26120	Magnetic Resonance Imaging	Siemens 3T TIM Trio	Siemens	3	tesla	UO	UO:0000228	head	12	BOLD image	128	millimeter	UO	UO:0000016	256x256	millimeter	UO	UO:0000016	4x4x4	millimeter	UO	UO:0000016	2000	millisecond	UO	UO:0000028	30	millisecond	UO	UO:0000028	single-shot echo planar sequence	90	degree	UO	UO:0000185	32	MRI preprocessing	26120/session_1/rest_1/rest	UM_0026007_0026135.tar.gz	Functional Connectomes Project International Neuroimaging Data-Sharing Initiative (FCP/INDI)	doi:10.15387/fcp_indi.corr.um1	http://dx.doi.org/10.15387/fcp_indi.corr.um1
26120	Magnetic Resonance Imaging	Siemens 3T TIM Trio	Siemens	3	tesla	UO	UO:0000228	head	12	BOLD image	128	millimeter	UO	UO:0000016	256x256	millimeter	UO	UO:0000016	4x4x4	millimeter	UO	UO:0000016	2000	millisecond	UO	UO:0000028	30	millisecond	UO	UO:0000028	single-shot echo planar sequence	90	degree	UO	UO:0000185	32	MRI preprocessing	26120/session_1/rest_2/rest	UM_0026007_0026135.tar.gz	Functional Connectomes Project International Neuroimaging Data-Sharing Initiative (FCP/INDI)	doi:10.15387/fcp_indi.corr.um1	http://dx.doi.org/10.15387/fcp_indi.corr.um1
26120	Magnetic Resonance Imaging	Siemens 3T TIM Trio	Siemens	3	tesla	UO	UO:0000228	head	12	T1-weighted image	240	millimeter	UO	UO:0000016	256x256	millimeter	UO	UO:0000016	1x1x1	millimeter	UO	UO:0000016	2300	millisecond	UO	UO:0000028	2.98	millisecond	UO	UO:0000028	GRE sequence	9	degree	UO	UO:0000185	176	MRI preprocessing	26120/session_2/anat_1/anat	UM_0026007_0026135.tar.gz	Functional Connectomes Project International Neuroimaging Data-Sharing Initiative (FCP/INDI)	doi:10.15387/fcp_indi.corr.um1	http://dx.doi.org/10.15387/fcp_indi.corr.um1
26120	Magnetic Resonance Imaging	Siemens 3T TIM Trio	Siemens	3	tesla	UO	UO:0000228	head	12	BOLD image	128	millimeter	UO	UO:0000016	256x256	millimeter	UO	UO:0000016	4x4x4	millimeter	UO	UO:0000016	2000	millisecond	UO	UO:0000028	30	millisecond	UO	UO:0000028	single-shot echo planar sequence	90	degree	UO	UO:0000185	32	MRI preprocessing	26120/session_2/rest_1/rest	UM_0026007_0026135.tar.gz	Functional Connectomes Project International Neuroimaging Data-Sharing Initiative (FCP/INDI)	doi:10.15387/fcp_indi.corr.um1	http://dx.doi.org/10.15387/fcp_indi.corr.um1
26120	Magnetic Resonance Imaging	Siemens 3T TIM Trio	Siemens	3	tesla	UO	UO:0000228	head	12	BOLD image	128	millimeter	UO	UO:0000016	256x256	millimeter	UO	UO:0000016	4x4x4	millimeter	UO	UO:0000016	2000	millisecond	UO	UO:0000028	30	millisecond	UO	UO:0000028	single-shot echo planar sequence	90	degree	UO	UO:0000185	32	MRI preprocessing	26120/session_2/rest_2/rest	UM_0026007_0026135.tar.gz	Functional Connectomes Project International Neuroimaging Data-Sharing Initiative (FCP/INDI)	doi:10.15387/fcp_indi.corr.um1	http://dx.doi.org/10.15387/fcp_indi.corr.um1
26121	Magnetic Resonance Imaging	Siemens 3T TIM Trio	Siemens	3	tesla	UO	UO:0000228	head	12	T1-weighted image	240	millimeter	UO	UO:0000016	256x256	millimeter	UO	UO:0000016	1x1x1	millimeter	UO	UO:0000016	2300	millisecond	UO	UO:0000028	2.98	millisecond	UO	UO:0000028	GRE sequence	9	degree	UO	UO:0000185	176	MRI preprocessing	26121/session_1/anat_1/anat	UM_0026007_0026135.tar.gz	Functional Connectomes Project International Neuroimaging Data-Sharing Initiative (FCP/INDI)	doi:10.15387/fcp_indi.corr.um1	http://dx.doi.org/10.15387/fcp_indi.corr.um1
26121	Magnetic Resonance Imaging	Siemens 3T TIM Trio	Siemens	3	tesla	UO	UO:0000228	head	12	BOLD image	128	millimeter	UO	UO:0000016	256x256	millimeter	UO	UO:0000016	4x4x4	millimeter	UO	UO:0000016	2000	millisecond	UO	UO:0000028	30	millisecond	UO	UO:0000028	single-shot echo planar sequence	90	degree	UO	UO:0000185	32	MRI preprocessing	26121/session_1/rest_1/rest	UM_0026007_0026135.tar.gz	Functional Connectomes Project International Neuroimaging Data-Sharing Initiative (FCP/INDI)	doi:10.15387/fcp_indi.corr.um1	http://dx.doi.org/10.15387/fcp_indi.corr.um1
26121	Magnetic Resonance Imaging	Siemens 3T TIM Trio	Siemens	3	tesla	UO	UO:0000228	head	12	BOLD image	128	millimeter	UO	UO:0000016	256x256	millimeter	UO	UO:0000016	4x4x4	millimeter	UO	UO:0000016	2000	millisecond	UO	UO:0000028	30	millisecond	UO	UO:0000028	single-shot echo planar sequence	90	degree	UO	UO:0000185	32	MRI preprocessing	26121/session_1/rest_2/rest	UM_0026007_0026135.tar.gz	Functional Connectomes Project International Neuroimaging Data-Sharing Initiative (FCP/INDI)	doi:10.15387/fcp_indi.corr.um1	http://dx.doi.org/10.15387/fcp_indi.corr.um1
26121	Magnetic Resonance Imaging	Siemens 3T TIM Trio	Siemens	3	tesla	UO	UO:0000228	head	12	T1-weighted image	240	millimeter	UO	UO:0000016	256x256	millimeter	UO	UO:0000016	1x1x1	millimeter	UO	UO:0000016	2300	millisecond	UO	UO:0000028	2.98	millisecond	UO	UO:0000028	GRE sequence	9	degree	UO	UO:0000185	176	MRI preprocessing	26121/session_2/anat_1/anat	UM_0026007_0026135.tar.gz	Functional Connectomes Project International Neuroimaging Data-Sharing Initiative (FCP/INDI)	doi:10.15387/fcp_indi.corr.um1	http://dx.doi.org/10.15387/fcp_indi.corr.um1
26121	Magnetic Resonance Imaging	Siemens 3T TIM Trio	Siemens	3	tesla	UO	UO:0000228	head	12	BOLD image	128	millimeter	UO	UO:0000016	256x256	millimeter	UO	UO:0000016	4x4x4	millimeter	UO	UO:0000016	2000	millisecond	UO	UO:0000028	30	millisecond	UO	UO:0000028	single-shot echo planar sequence	90	degree	UO	UO:0000185	32	MRI preprocessing	26121/session_2/rest_1/rest	UM_0026007_0026135.tar.gz	Functional Connectomes Project International Neuroimaging Data-Sharing Initiative (FCP/INDI)	doi:10.15387/fcp_indi.corr.um1	http://dx.doi.org/10.15387/fcp_indi.corr.um1
26121	Magnetic Resonance Imaging	Siemens 3T TIM Trio	Siemens	3	tesla	UO	UO:0000228	head	12	BOLD image	128	millimeter	UO	UO:0000016	256x256	millimeter	UO	UO:0000016	4x4x4	millimeter	UO	UO:0000016	2000	millisecond	UO	UO:0000028	30	millisecond	UO	UO:0000028	single-shot echo planar sequence	90	degree	UO	UO:0000185	32	MRI preprocessing	26121/session_2/rest_2/rest	UM_0026007_0026135.tar.gz	Functional Connectomes Project International Neuroimaging Data-Sharing Initiative (FCP/INDI)	doi:10.15387/fcp_indi.corr.um1	http://dx.doi.org/10.15387/fcp_indi.corr.um1
26122	Magnetic Resonance Imaging	Siemens 3T TIM Trio	Siemens	3	tesla	UO	UO:0000228	head	12	T1-weighted image	240	millimeter	UO	UO:0000016	256x256	millimeter	UO	UO:0000016	1x1x1	millimeter	UO	UO:0000016	2300	millisecond	UO	UO:0000028	2.98	millisecond	UO	UO:0000028	GRE sequence	9	degree	UO	UO:0000185	176	MRI preprocessing	26122/session_1/anat_1/anat	UM_0026007_0026135.tar.gz	Functional Connectomes Project International Neuroimaging Data-Sharing Initiative (FCP/INDI)	doi:10.15387/fcp_indi.corr.um1	http://dx.doi.org/10.15387/fcp_indi.corr.um1
26122	Magnetic Resonance Imaging	Siemens 3T TIM Trio	Siemens	3	tesla	UO	UO:0000228	head	12	BOLD image	128	millimeter	UO	UO:0000016	256x256	millimeter	UO	UO:0000016	4x4x4	millimeter	UO	UO:0000016	2000	millisecond	UO	UO:0000028	30	millisecond	UO	UO:0000028	single-shot echo planar sequence	90	degree	UO	UO:0000185	32	MRI preprocessing	26122/session_1/rest_1/rest	UM_0026007_0026135.tar.gz	Functional Connectomes Project International Neuroimaging Data-Sharing Initiative (FCP/INDI)	doi:10.15387/fcp_indi.corr.um1	http://dx.doi.org/10.15387/fcp_indi.corr.um1
26122	Magnetic Resonance Imaging	Siemens 3T TIM Trio	Siemens	3	tesla	UO	UO:0000228	head	12	BOLD image	128	millimeter	UO	UO:0000016	256x256	millimeter	UO	UO:0000016	4x4x4	millimeter	UO	UO:0000016	2000	millisecond	UO	UO:0000028	30	millisecond	UO	UO:0000028	single-shot echo planar sequence	90	degree	UO	UO:0000185	32	MRI preprocessing	26122/session_1/rest_2/rest	UM_0026007_0026135.tar.gz	Functional Connectomes Project International Neuroimaging Data-Sharing Initiative (FCP/INDI)	doi:10.15387/fcp_indi.corr.um1	http://dx.doi.org/10.15387/fcp_indi.corr.um1
26122	Magnetic Resonance Imaging	Siemens 3T TIM Trio	Siemens	3	tesla	UO	UO:0000228	head	12	T1-weighted image	240	millimeter	UO	UO:0000016	256x256	millimeter	UO	UO:0000016	1x1x1	millimeter	UO	UO:0000016	2300	millisecond	UO	UO:0000028	2.98	millisecond	UO	UO:0000028	GRE sequence	9	degree	UO	UO:0000185	176	MRI preprocessing	26122/session_2/anat_1/anat	UM_0026007_0026135.tar.gz	Functional Connectomes Project International Neuroimaging Data-Sharing Initiative (FCP/INDI)	doi:10.15387/fcp_indi.corr.um1	http://dx.doi.org/10.15387/fcp_indi.corr.um1
26122	Magnetic Resonance Imaging	Siemens 3T TIM Trio	Siemens	3	tesla	UO	UO:0000228	head	12	BOLD image	128	millimeter	UO	UO:0000016	256x256	millimeter	UO	UO:0000016	4x4x4	millimeter	UO	UO:0000016	2000	millisecond	UO	UO:0000028	30	millisecond	UO	UO:0000028	single-shot echo planar sequence	90	degree	UO	UO:0000185	32	MRI preprocessing	26122/session_2/rest_1/rest	UM_0026007_0026135.tar.gz	Functional Connectomes Project International Neuroimaging Data-Sharing Initiative (FCP/INDI)	doi:10.15387/fcp_indi.corr.um1	http://dx.doi.org/10.15387/fcp_indi.corr.um1
26122	Magnetic Resonance Imaging	Siemens 3T TIM Trio	Siemens	3	tesla	UO	UO:0000228	head	12	BOLD image	128	millimeter	UO	UO:0000016	256x256	millimeter	UO	UO:0000016	4x4x4	millimeter	UO	UO:0000016	2000	millisecond	UO	UO:0000028	30	millisecond	UO	UO:0000028	single-shot echo planar sequence	90	degree	UO	UO:0000185	32	MRI preprocessing	26122/session_2/rest_2/rest	UM_0026007_0026135.tar.gz	Functional Connectomes Project International Neuroimaging Data-Sharing Initiative (FCP/INDI)	doi:10.15387/fcp_indi.corr.um1	http://dx.doi.org/10.15387/fcp_indi.corr.um1
26123	Magnetic Resonance Imaging	Siemens 3T TIM Trio	Siemens	3	tesla	UO	UO:0000228	head	12	T1-weighted image	240	millimeter	UO	UO:0000016	256x256	millimeter	UO	UO:0000016	1x1x1	millimeter	UO	UO:0000016	2300	millisecond	UO	UO:0000028	2.98	millisecond	UO	UO:0000028	GRE sequence	9	degree	UO	UO:0000185	176	MRI preprocessing	26123/session_1/anat_1/anat	UM_0026007_0026135.tar.gz	Functional Connectomes Project International Neuroimaging Data-Sharing Initiative (FCP/INDI)	doi:10.15387/fcp_indi.corr.um1	http://dx.doi.org/10.15387/fcp_indi.corr.um1
26123	Magnetic Resonance Imaging	Siemens 3T TIM Trio	Siemens	3	tesla	UO	UO:0000228	head	12	BOLD image	128	millimeter	UO	UO:0000016	256x256	millimeter	UO	UO:0000016	4x4x4	millimeter	UO	UO:0000016	2000	millisecond	UO	UO:0000028	30	millisecond	UO	UO:0000028	single-shot echo planar sequence	90	degree	UO	UO:0000185	32	MRI preprocessing	26123/session_1/rest_1/rest	UM_0026007_0026135.tar.gz	Functional Connectomes Project International Neuroimaging Data-Sharing Initiative (FCP/INDI)	doi:10.15387/fcp_indi.corr.um1	http://dx.doi.org/10.15387/fcp_indi.corr.um1
26123	Magnetic Resonance Imaging	Siemens 3T TIM Trio	Siemens	3	tesla	UO	UO:0000228	head	12	BOLD image	128	millimeter	UO	UO:0000016	256x256	millimeter	UO	UO:0000016	4x4x4	millimeter	UO	UO:0000016	2000	millisecond	UO	UO:0000028	30	millisecond	UO	UO:0000028	single-shot echo planar sequence	90	degree	UO	UO:0000185	32	MRI preprocessing	26123/session_1/rest_2/rest	UM_0026007_0026135.tar.gz	Functional Connectomes Project International Neuroimaging Data-Sharing Initiative (FCP/INDI)	doi:10.15387/fcp_indi.corr.um1	http://dx.doi.org/10.15387/fcp_indi.corr.um1
26123	Magnetic Resonance Imaging	Siemens 3T TIM Trio	Siemens	3	tesla	UO	UO:0000228	head	12	T1-weighted image	240	millimeter	UO	UO:0000016	256x256	millimeter	UO	UO:0000016	1x1x1	millimeter	UO	UO:0000016	2300	millisecond	UO	UO:0000028	2.98	millisecond	UO	UO:0000028	GRE sequence	9	degree	UO	UO:0000185	176	MRI preprocessing	26123/session_2/anat_1/anat	UM_0026007_0026135.tar.gz	Functional Connectomes Project International Neuroimaging Data-Sharing Initiative (FCP/INDI)	doi:10.15387/fcp_indi.corr.um1	http://dx.doi.org/10.15387/fcp_indi.corr.um1
26123	Magnetic Resonance Imaging	Siemens 3T TIM Trio	Siemens	3	tesla	UO	UO:0000228	head	12	BOLD image	128	millimeter	UO	UO:0000016	256x256	millimeter	UO	UO:0000016	4x4x4	millimeter	UO	UO:0000016	2000	millisecond	UO	UO:0000028	30	millisecond	UO	UO:0000028	single-shot echo planar sequence	90	degree	UO	UO:0000185	32	MRI preprocessing	26123/session_2/rest_1/rest	UM_0026007_0026135.tar.gz	Functional Connectomes Project International Neuroimaging Data-Sharing Initiative (FCP/INDI)	doi:10.15387/fcp_indi.corr.um1	http://dx.doi.org/10.15387/fcp_indi.corr.um1
26123	Magnetic Resonance Imaging	Siemens 3T TIM Trio	Siemens	3	tesla	UO	UO:0000228	head	12	BOLD image	128	millimeter	UO	UO:0000016	256x256	millimeter	UO	UO:0000016	4x4x4	millimeter	UO	UO:0000016	2000	millisecond	UO	UO:0000028	30	millisecond	UO	UO:0000028	single-shot echo planar sequence	90	degree	UO	UO:0000185	32	MRI preprocessing	26123/session_2/rest_2/rest	UM_0026007_0026135.tar.gz	Functional Connectomes Project International Neuroimaging Data-Sharing Initiative (FCP/INDI)	doi:10.15387/fcp_indi.corr.um1	http://dx.doi.org/10.15387/fcp_indi.corr.um1
26124	Magnetic Resonance Imaging	Siemens 3T TIM Trio	Siemens	3	tesla	UO	UO:0000228	head	12	T1-weighted image	240	millimeter	UO	UO:0000016	256x256	millimeter	UO	UO:0000016	1x1x1	millimeter	UO	UO:0000016	2300	millisecond	UO	UO:0000028	2.98	millisecond	UO	UO:0000028	GRE sequence	9	degree	UO	UO:0000185	176	MRI preprocessing	26124/session_1/anat_1/anat	UM_0026007_0026135.tar.gz	Functional Connectomes Project International Neuroimaging Data-Sharing Initiative (FCP/INDI)	doi:10.15387/fcp_indi.corr.um1	http://dx.doi.org/10.15387/fcp_indi.corr.um1
26124	Magnetic Resonance Imaging	Siemens 3T TIM Trio	Siemens	3	tesla	UO	UO:0000228	head	12	BOLD image	128	millimeter	UO	UO:0000016	256x256	millimeter	UO	UO:0000016	4x4x4	millimeter	UO	UO:0000016	2000	millisecond	UO	UO:0000028	30	millisecond	UO	UO:0000028	single-shot echo planar sequence	90	degree	UO	UO:0000185	32	MRI preprocessing	26124/session_1/rest_1/rest	UM_0026007_0026135.tar.gz	Functional Connectomes Project International Neuroimaging Data-Sharing Initiative (FCP/INDI)	doi:10.15387/fcp_indi.corr.um1	http://dx.doi.org/10.15387/fcp_indi.corr.um1
26124	Magnetic Resonance Imaging	Siemens 3T TIM Trio	Siemens	3	tesla	UO	UO:0000228	head	12	BOLD image	128	millimeter	UO	UO:0000016	256x256	millimeter	UO	UO:0000016	4x4x4	millimeter	UO	UO:0000016	2000	millisecond	UO	UO:0000028	30	millisecond	UO	UO:0000028	single-shot echo planar sequence	90	degree	UO	UO:0000185	32	MRI preprocessing	26124/session_1/rest_2/rest	UM_0026007_0026135.tar.gz	Functional Connectomes Project International Neuroimaging Data-Sharing Initiative (FCP/INDI)	doi:10.15387/fcp_indi.corr.um1	http://dx.doi.org/10.15387/fcp_indi.corr.um1
26124	Magnetic Resonance Imaging	Siemens 3T TIM Trio	Siemens	3	tesla	UO	UO:0000228	head	12	T1-weighted image	240	millimeter	UO	UO:0000016	256x256	millimeter	UO	UO:0000016	1x1x1	millimeter	UO	UO:0000016	2300	millisecond	UO	UO:0000028	2.98	millisecond	UO	UO:0000028	GRE sequence	9	degree	UO	UO:0000185	176	MRI preprocessing	26124/session_2/anat_1/anat	UM_0026007_0026135.tar.gz	Functional Connectomes Project International Neuroimaging Data-Sharing Initiative (FCP/INDI)	doi:10.15387/fcp_indi.corr.um1	http://dx.doi.org/10.15387/fcp_indi.corr.um1
26124	Magnetic Resonance Imaging	Siemens 3T TIM Trio	Siemens	3	tesla	UO	UO:0000228	head	12	BOLD image	128	millimeter	UO	UO:0000016	256x256	millimeter	UO	UO:0000016	4x4x4	millimeter	UO	UO:0000016	2000	millisecond	UO	UO:0000028	30	millisecond	UO	UO:0000028	single-shot echo planar sequence	90	degree	UO	UO:0000185	32	MRI preprocessing	26124/session_2/rest_1/rest	UM_0026007_0026135.tar.gz	Functional Connectomes Project International Neuroimaging Data-Sharing Initiative (FCP/INDI)	doi:10.15387/fcp_indi.corr.um1	http://dx.doi.org/10.15387/fcp_indi.corr.um1
26124	Magnetic Resonance Imaging	Siemens 3T TIM Trio	Siemens	3	tesla	UO	UO:0000228	head	12	BOLD image	128	millimeter	UO	UO:0000016	256x256	millimeter	UO	UO:0000016	4x4x4	millimeter	UO	UO:0000016	2000	millisecond	UO	UO:0000028	30	millisecond	UO	UO:0000028	single-shot echo planar sequence	90	degree	UO	UO:0000185	32	MRI preprocessing	26124/session_2/rest_2/rest	UM_0026007_0026135.tar.gz	Functional Connectomes Project International Neuroimaging Data-Sharing Initiative (FCP/INDI)	doi:10.15387/fcp_indi.corr.um1	http://dx.doi.org/10.15387/fcp_indi.corr.um1
26125	Magnetic Resonance Imaging	Siemens 3T TIM Trio	Siemens	3	tesla	UO	UO:0000228	head	12	T1-weighted image	240	millimeter	UO	UO:0000016	256x256	millimeter	UO	UO:0000016	1x1x1	millimeter	UO	UO:0000016	2300	millisecond	UO	UO:0000028	2.98	millisecond	UO	UO:0000028	GRE sequence	9	degree	UO	UO:0000185	176	MRI preprocessing	26125/session_1/anat_1/anat	UM_0026007_0026135.tar.gz	Functional Connectomes Project International Neuroimaging Data-Sharing Initiative (FCP/INDI)	doi:10.15387/fcp_indi.corr.um1	http://dx.doi.org/10.15387/fcp_indi.corr.um1
26125	Magnetic Resonance Imaging	Siemens 3T TIM Trio	Siemens	3	tesla	UO	UO:0000228	head	12	BOLD image	128	millimeter	UO	UO:0000016	256x256	millimeter	UO	UO:0000016	4x4x4	millimeter	UO	UO:0000016	2000	millisecond	UO	UO:0000028	30	millisecond	UO	UO:0000028	single-shot echo planar sequence	90	degree	UO	UO:0000185	32	MRI preprocessing	26125/session_1/rest_1/rest	UM_0026007_0026135.tar.gz	Functional Connectomes Project International Neuroimaging Data-Sharing Initiative (FCP/INDI)	doi:10.15387/fcp_indi.corr.um1	http://dx.doi.org/10.15387/fcp_indi.corr.um1
26125	Magnetic Resonance Imaging	Siemens 3T TIM Trio	Siemens	3	tesla	UO	UO:0000228	head	12	BOLD image	128	millimeter	UO	UO:0000016	256x256	millimeter	UO	UO:0000016	4x4x4	millimeter	UO	UO:0000016	2000	millisecond	UO	UO:0000028	30	millisecond	UO	UO:0000028	single-shot echo planar sequence	90	degree	UO	UO:0000185	32	MRI preprocessing	26125/session_1/rest_2/rest	UM_0026007_0026135.tar.gz	Functional Connectomes Project International Neuroimaging Data-Sharing Initiative (FCP/INDI)	doi:10.15387/fcp_indi.corr.um1	http://dx.doi.org/10.15387/fcp_indi.corr.um1
26125	Magnetic Resonance Imaging	Siemens 3T TIM Trio	Siemens	3	tesla	UO	UO:0000228	head	12	T1-weighted image	240	millimeter	UO	UO:0000016	256x256	millimeter	UO	UO:0000016	1x1x1	millimeter	UO	UO:0000016	2300	millisecond	UO	UO:0000028	2.98	millisecond	UO	UO:0000028	GRE sequence	9	degree	UO	UO:0000185	176	MRI preprocessing	26125/session_2/anat_1/anat	UM_0026007_0026135.tar.gz	Functional Connectomes Project International Neuroimaging Data-Sharing Initiative (FCP/INDI)	doi:10.15387/fcp_indi.corr.um1	http://dx.doi.org/10.15387/fcp_indi.corr.um1
26125	Magnetic Resonance Imaging	Siemens 3T TIM Trio	Siemens	3	tesla	UO	UO:0000228	head	12	BOLD image	128	millimeter	UO	UO:0000016	256x256	millimeter	UO	UO:0000016	4x4x4	millimeter	UO	UO:0000016	2000	millisecond	UO	UO:0000028	30	millisecond	UO	UO:0000028	single-shot echo planar sequence	90	degree	UO	UO:0000185	32	MRI preprocessing	26125/session_2/rest_1/rest	UM_0026007_0026135.tar.gz	Functional Connectomes Project International Neuroimaging Data-Sharing Initiative (FCP/INDI)	doi:10.15387/fcp_indi.corr.um1	http://dx.doi.org/10.15387/fcp_indi.corr.um1
26125	Magnetic Resonance Imaging	Siemens 3T TIM Trio	Siemens	3	tesla	UO	UO:0000228	head	12	BOLD image	128	millimeter	UO	UO:0000016	256x256	millimeter	UO	UO:0000016	4x4x4	millimeter	UO	UO:0000016	2000	millisecond	UO	UO:0000028	30	millisecond	UO	UO:0000028	single-shot echo planar sequence	90	degree	UO	UO:0000185	32	MRI preprocessing	26125/session_2/rest_2/rest	UM_0026007_0026135.tar.gz	Functional Connectomes Project International Neuroimaging Data-Sharing Initiative (FCP/INDI)	doi:10.15387/fcp_indi.corr.um1	http://dx.doi.org/10.15387/fcp_indi.corr.um1
26126	Magnetic Resonance Imaging	Siemens 3T TIM Trio	Siemens	3	tesla	UO	UO:0000228	head	12	T1-weighted image	240	millimeter	UO	UO:0000016	256x256	millimeter	UO	UO:0000016	1x1x1	millimeter	UO	UO:0000016	2300	millisecond	UO	UO:0000028	2.98	millisecond	UO	UO:0000028	GRE sequence	9	degree	UO	UO:0000185	176	MRI preprocessing	26126/session_1/anat_1/anat	UM_0026007_0026135.tar.gz	Functional Connectomes Project International Neuroimaging Data-Sharing Initiative (FCP/INDI)	doi:10.15387/fcp_indi.corr.um1	http://dx.doi.org/10.15387/fcp_indi.corr.um1
26126	Magnetic Resonance Imaging	Siemens 3T TIM Trio	Siemens	3	tesla	UO	UO:0000228	head	12	BOLD image	128	millimeter	UO	UO:0000016	256x256	millimeter	UO	UO:0000016	4x4x4	millimeter	UO	UO:0000016	2000	millisecond	UO	UO:0000028	30	millisecond	UO	UO:0000028	single-shot echo planar sequence	90	degree	UO	UO:0000185	32	MRI preprocessing	26126/session_1/rest_1/rest	UM_0026007_0026135.tar.gz	Functional Connectomes Project International Neuroimaging Data-Sharing Initiative (FCP/INDI)	doi:10.15387/fcp_indi.corr.um1	http://dx.doi.org/10.15387/fcp_indi.corr.um1
26126	Magnetic Resonance Imaging	Siemens 3T TIM Trio	Siemens	3	tesla	UO	UO:0000228	head	12	BOLD image	128	millimeter	UO	UO:0000016	256x256	millimeter	UO	UO:0000016	4x4x4	millimeter	UO	UO:0000016	2000	millisecond	UO	UO:0000028	30	millisecond	UO	UO:0000028	single-shot echo planar sequence	90	degree	UO	UO:0000185	32	MRI preprocessing	26126/session_1/rest_2/rest	UM_0026007_0026135.tar.gz	Functional Connectomes Project International Neuroimaging Data-Sharing Initiative (FCP/INDI)	doi:10.15387/fcp_indi.corr.um1	http://dx.doi.org/10.15387/fcp_indi.corr.um1
26126	Magnetic Resonance Imaging	Siemens 3T TIM Trio	Siemens	3	tesla	UO	UO:0000228	head	12	T1-weighted image	240	millimeter	UO	UO:0000016	256x256	millimeter	UO	UO:0000016	1x1x1	millimeter	UO	UO:0000016	2300	millisecond	UO	UO:0000028	2.98	millisecond	UO	UO:0000028	GRE sequence	9	degree	UO	UO:0000185	176	MRI preprocessing	26126/session_2/anat_1/anat	UM_0026007_0026135.tar.gz	Functional Connectomes Project International Neuroimaging Data-Sharing Initiative (FCP/INDI)	doi:10.15387/fcp_indi.corr.um1	http://dx.doi.org/10.15387/fcp_indi.corr.um1
26126	Magnetic Resonance Imaging	Siemens 3T TIM Trio	Siemens	3	tesla	UO	UO:0000228	head	12	BOLD image	128	millimeter	UO	UO:0000016	256x256	millimeter	UO	UO:0000016	4x4x4	millimeter	UO	UO:0000016	2000	millisecond	UO	UO:0000028	30	millisecond	UO	UO:0000028	single-shot echo planar sequence	90	degree	UO	UO:0000185	32	MRI preprocessing	26126/session_2/rest_1/rest	UM_0026007_0026135.tar.gz	Functional Connectomes Project International Neuroimaging Data-Sharing Initiative (FCP/INDI)	doi:10.15387/fcp_indi.corr.um1	http://dx.doi.org/10.15387/fcp_indi.corr.um1
26126	Magnetic Resonance Imaging	Siemens 3T TIM Trio	Siemens	3	tesla	UO	UO:0000228	head	12	BOLD image	128	millimeter	UO	UO:0000016	256x256	millimeter	UO	UO:0000016	4x4x4	millimeter	UO	UO:0000016	2000	millisecond	UO	UO:0000028	30	millisecond	UO	UO:0000028	single-shot echo planar sequence	90	degree	UO	UO:0000185	32	MRI preprocessing	26126/session_2/rest_2/rest	UM_0026007_0026135.tar.gz	Functional Connectomes Project International Neuroimaging Data-Sharing Initiative (FCP/INDI)	doi:10.15387/fcp_indi.corr.um1	http://dx.doi.org/10.15387/fcp_indi.corr.um1
26127	Magnetic Resonance Imaging	Siemens 3T TIM Trio	Siemens	3	tesla	UO	UO:0000228	head	12	T1-weighted image	240	millimeter	UO	UO:0000016	256x256	millimeter	UO	UO:0000016	1x1x1	millimeter	UO	UO:0000016	2300	millisecond	UO	UO:0000028	2.98	millisecond	UO	UO:0000028	GRE sequence	9	degree	UO	UO:0000185	176	MRI preprocessing	26127/session_1/anat_1/anat	UM_0026007_0026135.tar.gz	Functional Connectomes Project International Neuroimaging Data-Sharing Initiative (FCP/INDI)	doi:10.15387/fcp_indi.corr.um1	http://dx.doi.org/10.15387/fcp_indi.corr.um1
26127	Magnetic Resonance Imaging	Siemens 3T TIM Trio	Siemens	3	tesla	UO	UO:0000228	head	12	BOLD image	128	millimeter	UO	UO:0000016	256x256	millimeter	UO	UO:0000016	4x4x4	millimeter	UO	UO:0000016	2000	millisecond	UO	UO:0000028	30	millisecond	UO	UO:0000028	single-shot echo planar sequence	90	degree	UO	UO:0000185	32	MRI preprocessing	26127/session_1/rest_1/rest	UM_0026007_0026135.tar.gz	Functional Connectomes Project International Neuroimaging Data-Sharing Initiative (FCP/INDI)	doi:10.15387/fcp_indi.corr.um1	http://dx.doi.org/10.15387/fcp_indi.corr.um1
26127	Magnetic Resonance Imaging	Siemens 3T TIM Trio	Siemens	3	tesla	UO	UO:0000228	head	12	BOLD image	128	millimeter	UO	UO:0000016	256x256	millimeter	UO	UO:0000016	4x4x4	millimeter	UO	UO:0000016	2000	millisecond	UO	UO:0000028	30	millisecond	UO	UO:0000028	single-shot echo planar sequence	90	degree	UO	UO:0000185	32	MRI preprocessing	26127/session_1/rest_2/rest	UM_0026007_0026135.tar.gz	Functional Connectomes Project International Neuroimaging Data-Sharing Initiative (FCP/INDI)	doi:10.15387/fcp_indi.corr.um1	http://dx.doi.org/10.15387/fcp_indi.corr.um1
26127	Magnetic Resonance Imaging	Siemens 3T TIM Trio	Siemens	3	tesla	UO	UO:0000228	head	12	T1-weighted image	240	millimeter	UO	UO:0000016	256x256	millimeter	UO	UO:0000016	1x1x1	millimeter	UO	UO:0000016	2300	millisecond	UO	UO:0000028	2.98	millisecond	UO	UO:0000028	GRE sequence	9	degree	UO	UO:0000185	176	MRI preprocessing	26127/session_2/anat_1/anat	UM_0026007_0026135.tar.gz	Functional Connectomes Project International Neuroimaging Data-Sharing Initiative (FCP/INDI)	doi:10.15387/fcp_indi.corr.um1	http://dx.doi.org/10.15387/fcp_indi.corr.um1
26127	Magnetic Resonance Imaging	Siemens 3T TIM Trio	Siemens	3	tesla	UO	UO:0000228	head	12	BOLD image	128	millimeter	UO	UO:0000016	256x256	millimeter	UO	UO:0000016	4x4x4	millimeter	UO	UO:0000016	2000	millisecond	UO	UO:0000028	30	millisecond	UO	UO:0000028	single-shot echo planar sequence	90	degree	UO	UO:0000185	32	MRI preprocessing	26127/session_2/rest_1/rest	UM_0026007_0026135.tar.gz	Functional Connectomes Project International Neuroimaging Data-Sharing Initiative (FCP/INDI)	doi:10.15387/fcp_indi.corr.um1	http://dx.doi.org/10.15387/fcp_indi.corr.um1
26127	Magnetic Resonance Imaging	Siemens 3T TIM Trio	Siemens	3	tesla	UO	UO:0000228	head	12	BOLD image	128	millimeter	UO	UO:0000016	256x256	millimeter	UO	UO:0000016	4x4x4	millimeter	UO	UO:0000016	2000	millisecond	UO	UO:0000028	30	millisecond	UO	UO:0000028	single-shot echo planar sequence	90	degree	UO	UO:0000185	32	MRI preprocessing	26127/session_2/rest_2/rest	UM_0026007_0026135.tar.gz	Functional Connectomes Project International Neuroimaging Data-Sharing Initiative (FCP/INDI)	doi:10.15387/fcp_indi.corr.um1	http://dx.doi.org/10.15387/fcp_indi.corr.um1
26128	Magnetic Resonance Imaging	Siemens 3T TIM Trio	Siemens	3	tesla	UO	UO:0000228	head	12	T1-weighted image	240	millimeter	UO	UO:0000016	256x256	millimeter	UO	UO:0000016	1x1x1	millimeter	UO	UO:0000016	2300	millisecond	UO	UO:0000028	2.98	millisecond	UO	UO:0000028	GRE sequence	9	degree	UO	UO:0000185	176	MRI preprocessing	26128/session_1/anat_1/anat	UM_0026007_0026135.tar.gz	Functional Connectomes Project International Neuroimaging Data-Sharing Initiative (FCP/INDI)	doi:10.15387/fcp_indi.corr.um1	http://dx.doi.org/10.15387/fcp_indi.corr.um1
26128	Magnetic Resonance Imaging	Siemens 3T TIM Trio	Siemens	3	tesla	UO	UO:0000228	head	12	BOLD image	128	millimeter	UO	UO:0000016	256x256	millimeter	UO	UO:0000016	4x4x4	millimeter	UO	UO:0000016	2000	millisecond	UO	UO:0000028	30	millisecond	UO	UO:0000028	single-shot echo planar sequence	90	degree	UO	UO:0000185	32	MRI preprocessing	26128/session_1/rest_1/rest	UM_0026007_0026135.tar.gz	Functional Connectomes Project International Neuroimaging Data-Sharing Initiative (FCP/INDI)	doi:10.15387/fcp_indi.corr.um1	http://dx.doi.org/10.15387/fcp_indi.corr.um1
26128	Magnetic Resonance Imaging	Siemens 3T TIM Trio	Siemens	3	tesla	UO	UO:0000228	head	12	BOLD image	128	millimeter	UO	UO:0000016	256x256	millimeter	UO	UO:0000016	4x4x4	millimeter	UO	UO:0000016	2000	millisecond	UO	UO:0000028	30	millisecond	UO	UO:0000028	single-shot echo planar sequence	90	degree	UO	UO:0000185	32	MRI preprocessing	26128/session_1/rest_2/rest	UM_0026007_0026135.tar.gz	Functional Connectomes Project International Neuroimaging Data-Sharing Initiative (FCP/INDI)	doi:10.15387/fcp_indi.corr.um1	http://dx.doi.org/10.15387/fcp_indi.corr.um1
26128	Magnetic Resonance Imaging	Siemens 3T TIM Trio	Siemens	3	tesla	UO	UO:0000228	head	12	T1-weighted image	240	millimeter	UO	UO:0000016	256x256	millimeter	UO	UO:0000016	1x1x1	millimeter	UO	UO:0000016	2300	millisecond	UO	UO:0000028	2.98	millisecond	UO	UO:0000028	GRE sequence	9	degree	UO	UO:0000185	176	MRI preprocessing	26128/session_2/anat_1/anat	UM_0026007_0026135.tar.gz	Functional Connectomes Project International Neuroimaging Data-Sharing Initiative (FCP/INDI)	doi:10.15387/fcp_indi.corr.um1	http://dx.doi.org/10.15387/fcp_indi.corr.um1
26128	Magnetic Resonance Imaging	Siemens 3T TIM Trio	Siemens	3	tesla	UO	UO:0000228	head	12	BOLD image	128	millimeter	UO	UO:0000016	256x256	millimeter	UO	UO:0000016	4x4x4	millimeter	UO	UO:0000016	2000	millisecond	UO	UO:0000028	30	millisecond	UO	UO:0000028	single-shot echo planar sequence	90	degree	UO	UO:0000185	32	MRI preprocessing	26128/session_2/rest_1/rest	UM_0026007_0026135.tar.gz	Functional Connectomes Project International Neuroimaging Data-Sharing Initiative (FCP/INDI)	doi:10.15387/fcp_indi.corr.um1	http://dx.doi.org/10.15387/fcp_indi.corr.um1
26128	Magnetic Resonance Imaging	Siemens 3T TIM Trio	Siemens	3	tesla	UO	UO:0000228	head	12	BOLD image	128	millimeter	UO	UO:0000016	256x256	millimeter	UO	UO:0000016	4x4x4	millimeter	UO	UO:0000016	2000	millisecond	UO	UO:0000028	30	millisecond	UO	UO:0000028	single-shot echo planar sequence	90	degree	UO	UO:0000185	32	MRI preprocessing	26128/session_2/rest_2/rest	UM_0026007_0026135.tar.gz	Functional Connectomes Project International Neuroimaging Data-Sharing Initiative (FCP/INDI)	doi:10.15387/fcp_indi.corr.um1	http://dx.doi.org/10.15387/fcp_indi.corr.um1
26129	Magnetic Resonance Imaging	Siemens 3T TIM Trio	Siemens	3	tesla	UO	UO:0000228	head	12	T1-weighted image	240	millimeter	UO	UO:0000016	256x256	millimeter	UO	UO:0000016	1x1x1	millimeter	UO	UO:0000016	2300	millisecond	UO	UO:0000028	2.98	millisecond	UO	UO:0000028	GRE sequence	9	degree	UO	UO:0000185	176	MRI preprocessing	26129/session_1/anat_1/anat	UM_0026007_0026135.tar.gz	Functional Connectomes Project International Neuroimaging Data-Sharing Initiative (FCP/INDI)	doi:10.15387/fcp_indi.corr.um1	http://dx.doi.org/10.15387/fcp_indi.corr.um1
26129	Magnetic Resonance Imaging	Siemens 3T TIM Trio	Siemens	3	tesla	UO	UO:0000228	head	12	BOLD image	128	millimeter	UO	UO:0000016	256x256	millimeter	UO	UO:0000016	4x4x4	millimeter	UO	UO:0000016	2000	millisecond	UO	UO:0000028	30	millisecond	UO	UO:0000028	single-shot echo planar sequence	90	degree	UO	UO:0000185	32	MRI preprocessing	26129/session_1/rest_1/rest	UM_0026007_0026135.tar.gz	Functional Connectomes Project International Neuroimaging Data-Sharing Initiative (FCP/INDI)	doi:10.15387/fcp_indi.corr.um1	http://dx.doi.org/10.15387/fcp_indi.corr.um1
26129	Magnetic Resonance Imaging	Siemens 3T TIM Trio	Siemens	3	tesla	UO	UO:0000228	head	12	BOLD image	128	millimeter	UO	UO:0000016	256x256	millimeter	UO	UO:0000016	4x4x4	millimeter	UO	UO:0000016	2000	millisecond	UO	UO:0000028	30	millisecond	UO	UO:0000028	single-shot echo planar sequence	90	degree	UO	UO:0000185	32	MRI preprocessing	26129/session_1/rest_2/rest	UM_0026007_0026135.tar.gz	Functional Connectomes Project International Neuroimaging Data-Sharing Initiative (FCP/INDI)	doi:10.15387/fcp_indi.corr.um1	http://dx.doi.org/10.15387/fcp_indi.corr.um1
26129	Magnetic Resonance Imaging	Siemens 3T TIM Trio	Siemens	3	tesla	UO	UO:0000228	head	12	T1-weighted image	240	millimeter	UO	UO:0000016	256x256	millimeter	UO	UO:0000016	1x1x1	millimeter	UO	UO:0000016	2300	millisecond	UO	UO:0000028	2.98	millisecond	UO	UO:0000028	GRE sequence	9	degree	UO	UO:0000185	176	MRI preprocessing	26129/session_2/anat_1/anat	UM_0026007_0026135.tar.gz	Functional Connectomes Project International Neuroimaging Data-Sharing Initiative (FCP/INDI)	doi:10.15387/fcp_indi.corr.um1	http://dx.doi.org/10.15387/fcp_indi.corr.um1
26129	Magnetic Resonance Imaging	Siemens 3T TIM Trio	Siemens	3	tesla	UO	UO:0000228	head	12	BOLD image	128	millimeter	UO	UO:0000016	256x256	millimeter	UO	UO:0000016	4x4x4	millimeter	UO	UO:0000016	2000	millisecond	UO	UO:0000028	30	millisecond	UO	UO:0000028	single-shot echo planar sequence	90	degree	UO	UO:0000185	32	MRI preprocessing	26129/session_2/rest_1/rest	UM_0026007_0026135.tar.gz	Functional Connectomes Project International Neuroimaging Data-Sharing Initiative (FCP/INDI)	doi:10.15387/fcp_indi.corr.um1	http://dx.doi.org/10.15387/fcp_indi.corr.um1
26129	Magnetic Resonance Imaging	Siemens 3T TIM Trio	Siemens	3	tesla	UO	UO:0000228	head	12	BOLD image	128	millimeter	UO	UO:0000016	256x256	millimeter	UO	UO:0000016	4x4x4	millimeter	UO	UO:0000016	2000	millisecond	UO	UO:0000028	30	millisecond	UO	UO:0000028	single-shot echo planar sequence	90	degree	UO	UO:0000185	32	MRI preprocessing	26129/session_2/rest_2/rest	UM_0026007_0026135.tar.gz	Functional Connectomes Project International Neuroimaging Data-Sharing Initiative (FCP/INDI)	doi:10.15387/fcp_indi.corr.um1	http://dx.doi.org/10.15387/fcp_indi.corr.um1
26130	Magnetic Resonance Imaging	Siemens 3T TIM Trio	Siemens	3	tesla	UO	UO:0000228	head	12	T1-weighted image	240	millimeter	UO	UO:0000016	256x256	millimeter	UO	UO:0000016	1x1x1	millimeter	UO	UO:0000016	2300	millisecond	UO	UO:0000028	2.98	millisecond	UO	UO:0000028	GRE sequence	9	degree	UO	UO:0000185	176	MRI preprocessing	26130/session_1/anat_1/anat	UM_0026007_0026135.tar.gz	Functional Connectomes Project International Neuroimaging Data-Sharing Initiative (FCP/INDI)	doi:10.15387/fcp_indi.corr.um1	http://dx.doi.org/10.15387/fcp_indi.corr.um1
26130	Magnetic Resonance Imaging	Siemens 3T TIM Trio	Siemens	3	tesla	UO	UO:0000228	head	12	BOLD image	128	millimeter	UO	UO:0000016	256x256	millimeter	UO	UO:0000016	4x4x4	millimeter	UO	UO:0000016	2000	millisecond	UO	UO:0000028	30	millisecond	UO	UO:0000028	single-shot echo planar sequence	90	degree	UO	UO:0000185	32	MRI preprocessing	26130/session_1/rest_1/rest	UM_0026007_0026135.tar.gz	Functional Connectomes Project International Neuroimaging Data-Sharing Initiative (FCP/INDI)	doi:10.15387/fcp_indi.corr.um1	http://dx.doi.org/10.15387/fcp_indi.corr.um1
26130	Magnetic Resonance Imaging	Siemens 3T TIM Trio	Siemens	3	tesla	UO	UO:0000228	head	12	BOLD image	128	millimeter	UO	UO:0000016	256x256	millimeter	UO	UO:0000016	4x4x4	millimeter	UO	UO:0000016	2000	millisecond	UO	UO:0000028	30	millisecond	UO	UO:0000028	single-shot echo planar sequence	90	degree	UO	UO:0000185	32	MRI preprocessing	26130/session_1/rest_2/rest	UM_0026007_0026135.tar.gz	Functional Connectomes Project International Neuroimaging Data-Sharing Initiative (FCP/INDI)	doi:10.15387/fcp_indi.corr.um1	http://dx.doi.org/10.15387/fcp_indi.corr.um1
26130	Magnetic Resonance Imaging	Siemens 3T TIM Trio	Siemens	3	tesla	UO	UO:0000228	head	12	T1-weighted image	240	millimeter	UO	UO:0000016	256x256	millimeter	UO	UO:0000016	1x1x1	millimeter	UO	UO:0000016	2300	millisecond	UO	UO:0000028	2.98	millisecond	UO	UO:0000028	GRE sequence	9	degree	UO	UO:0000185	176	MRI preprocessing	26130/session_2/anat_1/anat	UM_0026007_0026135.tar.gz	Functional Connectomes Project International Neuroimaging Data-Sharing Initiative (FCP/INDI)	doi:10.15387/fcp_indi.corr.um1	http://dx.doi.org/10.15387/fcp_indi.corr.um1
26130	Magnetic Resonance Imaging	Siemens 3T TIM Trio	Siemens	3	tesla	UO	UO:0000228	head	12	BOLD image	128	millimeter	UO	UO:0000016	256x256	millimeter	UO	UO:0000016	4x4x4	millimeter	UO	UO:0000016	2000	millisecond	UO	UO:0000028	30	millisecond	UO	UO:0000028	single-shot echo planar sequence	90	degree	UO	UO:0000185	32	MRI preprocessing	26130/session_2/rest_1/rest	UM_0026007_0026135.tar.gz	Functional Connectomes Project International Neuroimaging Data-Sharing Initiative (FCP/INDI)	doi:10.15387/fcp_indi.corr.um1	http://dx.doi.org/10.15387/fcp_indi.corr.um1
26130	Magnetic Resonance Imaging	Siemens 3T TIM Trio	Siemens	3	tesla	UO	UO:0000228	head	12	BOLD image	128	millimeter	UO	UO:0000016	256x256	millimeter	UO	UO:0000016	4x4x4	millimeter	UO	UO:0000016	2000	millisecond	UO	UO:0000028	30	millisecond	UO	UO:0000028	single-shot echo planar sequence	90	degree	UO	UO:0000185	32	MRI preprocessing	26130/session_2/rest_2/rest	UM_0026007_0026135.tar.gz	Functional Connectomes Project International Neuroimaging Data-Sharing Initiative (FCP/INDI)	doi:10.15387/fcp_indi.corr.um1	http://dx.doi.org/10.15387/fcp_indi.corr.um1
26131	Magnetic Resonance Imaging	Siemens 3T TIM Trio	Siemens	3	tesla	UO	UO:0000228	head	12	T1-weighted image	240	millimeter	UO	UO:0000016	256x256	millimeter	UO	UO:0000016	1x1x1	millimeter	UO	UO:0000016	2300	millisecond	UO	UO:0000028	2.98	millisecond	UO	UO:0000028	GRE sequence	9	degree	UO	UO:0000185	176	MRI preprocessing	26131/session_1/anat_1/anat	UM_0026007_0026135.tar.gz	Functional Connectomes Project International Neuroimaging Data-Sharing Initiative (FCP/INDI)	doi:10.15387/fcp_indi.corr.um1	http://dx.doi.org/10.15387/fcp_indi.corr.um1
26131	Magnetic Resonance Imaging	Siemens 3T TIM Trio	Siemens	3	tesla	UO	UO:0000228	head	12	BOLD image	128	millimeter	UO	UO:0000016	256x256	millimeter	UO	UO:0000016	4x4x4	millimeter	UO	UO:0000016	2000	millisecond	UO	UO:0000028	30	millisecond	UO	UO:0000028	single-shot echo planar sequence	90	degree	UO	UO:0000185	32	MRI preprocessing	26131/session_1/rest_1/rest	UM_0026007_0026135.tar.gz	Functional Connectomes Project International Neuroimaging Data-Sharing Initiative (FCP/INDI)	doi:10.15387/fcp_indi.corr.um1	http://dx.doi.org/10.15387/fcp_indi.corr.um1
26131	Magnetic Resonance Imaging	Siemens 3T TIM Trio	Siemens	3	tesla	UO	UO:0000228	head	12	BOLD image	128	millimeter	UO	UO:0000016	256x256	millimeter	UO	UO:0000016	4x4x4	millimeter	UO	UO:0000016	2000	millisecond	UO	UO:0000028	30	millisecond	UO	UO:0000028	single-shot echo planar sequence	90	degree	UO	UO:0000185	32	MRI preprocessing	26131/session_1/rest_2/rest	UM_0026007_0026135.tar.gz	Functional Connectomes Project International Neuroimaging Data-Sharing Initiative (FCP/INDI)	doi:10.15387/fcp_indi.corr.um1	http://dx.doi.org/10.15387/fcp_indi.corr.um1
26131	Magnetic Resonance Imaging	Siemens 3T TIM Trio	Siemens	3	tesla	UO	UO:0000228	head	12	T1-weighted image	240	millimeter	UO	UO:0000016	256x256	millimeter	UO	UO:0000016	1x1x1	millimeter	UO	UO:0000016	2300	millisecond	UO	UO:0000028	2.98	millisecond	UO	UO:0000028	GRE sequence	9	degree	UO	UO:0000185	176	MRI preprocessing	26131/session_2/anat_1/anat	UM_0026007_0026135.tar.gz	Functional Connectomes Project International Neuroimaging Data-Sharing Initiative (FCP/INDI)	doi:10.15387/fcp_indi.corr.um1	http://dx.doi.org/10.15387/fcp_indi.corr.um1
26131	Magnetic Resonance Imaging	Siemens 3T TIM Trio	Siemens	3	tesla	UO	UO:0000228	head	12	BOLD image	128	millimeter	UO	UO:0000016	256x256	millimeter	UO	UO:0000016	4x4x4	millimeter	UO	UO:0000016	2000	millisecond	UO	UO:0000028	30	millisecond	UO	UO:0000028	single-shot echo planar sequence	90	degree	UO	UO:0000185	32	MRI preprocessing	26131/session_2/rest_1/rest	UM_0026007_0026135.tar.gz	Functional Connectomes Project International Neuroimaging Data-Sharing Initiative (FCP/INDI)	doi:10.15387/fcp_indi.corr.um1	http://dx.doi.org/10.15387/fcp_indi.corr.um1
26131	Magnetic Resonance Imaging	Siemens 3T TIM Trio	Siemens	3	tesla	UO	UO:0000228	head	12	BOLD image	128	millimeter	UO	UO:0000016	256x256	millimeter	UO	UO:0000016	4x4x4	millimeter	UO	UO:0000016	2000	millisecond	UO	UO:0000028	30	millisecond	UO	UO:0000028	single-shot echo planar sequence	90	degree	UO	UO:0000185	32	MRI preprocessing	26131/session_2/rest_2/rest	UM_0026007_0026135.tar.gz	Functional Connectomes Project International Neuroimaging Data-Sharing Initiative (FCP/INDI)	doi:10.15387/fcp_indi.corr.um1	http://dx.doi.org/10.15387/fcp_indi.corr.um1
26132	Magnetic Resonance Imaging	Siemens 3T TIM Trio	Siemens	3	tesla	UO	UO:0000228	head	12	T1-weighted image	240	millimeter	UO	UO:0000016	256x256	millimeter	UO	UO:0000016	1x1x1	millimeter	UO	UO:0000016	2300	millisecond	UO	UO:0000028	2.98	millisecond	UO	UO:0000028	GRE sequence	9	degree	UO	UO:0000185	176	MRI preprocessing	26132/session_1/anat_1/anat	UM_0026007_0026135.tar.gz	Functional Connectomes Project International Neuroimaging Data-Sharing Initiative (FCP/INDI)	doi:10.15387/fcp_indi.corr.um1	http://dx.doi.org/10.15387/fcp_indi.corr.um1
26132	Magnetic Resonance Imaging	Siemens 3T TIM Trio	Siemens	3	tesla	UO	UO:0000228	head	12	BOLD image	128	millimeter	UO	UO:0000016	256x256	millimeter	UO	UO:0000016	4x4x4	millimeter	UO	UO:0000016	2000	millisecond	UO	UO:0000028	30	millisecond	UO	UO:0000028	single-shot echo planar sequence	90	degree	UO	UO:0000185	32	MRI preprocessing	26132/session_1/rest_1/rest	UM_0026007_0026135.tar.gz	Functional Connectomes Project International Neuroimaging Data-Sharing Initiative (FCP/INDI)	doi:10.15387/fcp_indi.corr.um1	http://dx.doi.org/10.15387/fcp_indi.corr.um1
26132	Magnetic Resonance Imaging	Siemens 3T TIM Trio	Siemens	3	tesla	UO	UO:0000228	head	12	BOLD image	128	millimeter	UO	UO:0000016	256x256	millimeter	UO	UO:0000016	4x4x4	millimeter	UO	UO:0000016	2000	millisecond	UO	UO:0000028	30	millisecond	UO	UO:0000028	single-shot echo planar sequence	90	degree	UO	UO:0000185	32	MRI preprocessing	26132/session_1/rest_2/rest	UM_0026007_0026135.tar.gz	Functional Connectomes Project International Neuroimaging Data-Sharing Initiative (FCP/INDI)	doi:10.15387/fcp_indi.corr.um1	http://dx.doi.org/10.15387/fcp_indi.corr.um1
26132	Magnetic Resonance Imaging	Siemens 3T TIM Trio	Siemens	3	tesla	UO	UO:0000228	head	12	T1-weighted image	240	millimeter	UO	UO:0000016	256x256	millimeter	UO	UO:0000016	1x1x1	millimeter	UO	UO:0000016	2300	millisecond	UO	UO:0000028	2.98	millisecond	UO	UO:0000028	GRE sequence	9	degree	UO	UO:0000185	176	MRI preprocessing	26132/session_2/anat_1/anat	UM_0026007_0026135.tar.gz	Functional Connectomes Project International Neuroimaging Data-Sharing Initiative (FCP/INDI)	doi:10.15387/fcp_indi.corr.um1	http://dx.doi.org/10.15387/fcp_indi.corr.um1
26132	Magnetic Resonance Imaging	Siemens 3T TIM Trio	Siemens	3	tesla	UO	UO:0000228	head	12	BOLD image	128	millimeter	UO	UO:0000016	256x256	millimeter	UO	UO:0000016	4x4x4	millimeter	UO	UO:0000016	2000	millisecond	UO	UO:0000028	30	millisecond	UO	UO:0000028	single-shot echo planar sequence	90	degree	UO	UO:0000185	32	MRI preprocessing	26132/session_2/rest_1/rest	UM_0026007_0026135.tar.gz	Functional Connectomes Project International Neuroimaging Data-Sharing Initiative (FCP/INDI)	doi:10.15387/fcp_indi.corr.um1	http://dx.doi.org/10.15387/fcp_indi.corr.um1
26132	Magnetic Resonance Imaging	Siemens 3T TIM Trio	Siemens	3	tesla	UO	UO:0000228	head	12	BOLD image	128	millimeter	UO	UO:0000016	256x256	millimeter	UO	UO:0000016	4x4x4	millimeter	UO	UO:0000016	2000	millisecond	UO	UO:0000028	30	millisecond	UO	UO:0000028	single-shot echo planar sequence	90	degree	UO	UO:0000185	32	MRI preprocessing	26132/session_2/rest_2/rest	UM_0026007_0026135.tar.gz	Functional Connectomes Project International Neuroimaging Data-Sharing Initiative (FCP/INDI)	doi:10.15387/fcp_indi.corr.um1	http://dx.doi.org/10.15387/fcp_indi.corr.um1
26133	Magnetic Resonance Imaging	Siemens 3T TIM Trio	Siemens	3	tesla	UO	UO:0000228	head	12	T1-weighted image	240	millimeter	UO	UO:0000016	256x256	millimeter	UO	UO:0000016	1x1x1	millimeter	UO	UO:0000016	2300	millisecond	UO	UO:0000028	2.98	millisecond	UO	UO:0000028	GRE sequence	9	degree	UO	UO:0000185	176	MRI preprocessing	26133/session_1/anat_1/anat	UM_0026007_0026135.tar.gz	Functional Connectomes Project International Neuroimaging Data-Sharing Initiative (FCP/INDI)	doi:10.15387/fcp_indi.corr.um1	http://dx.doi.org/10.15387/fcp_indi.corr.um1
26133	Magnetic Resonance Imaging	Siemens 3T TIM Trio	Siemens	3	tesla	UO	UO:0000228	head	12	BOLD image	128	millimeter	UO	UO:0000016	256x256	millimeter	UO	UO:0000016	4x4x4	millimeter	UO	UO:0000016	2000	millisecond	UO	UO:0000028	30	millisecond	UO	UO:0000028	single-shot echo planar sequence	90	degree	UO	UO:0000185	32	MRI preprocessing	26133/session_1/rest_1/rest	UM_0026007_0026135.tar.gz	Functional Connectomes Project International Neuroimaging Data-Sharing Initiative (FCP/INDI)	doi:10.15387/fcp_indi.corr.um1	http://dx.doi.org/10.15387/fcp_indi.corr.um1
26133	Magnetic Resonance Imaging	Siemens 3T TIM Trio	Siemens	3	tesla	UO	UO:0000228	head	12	BOLD image	128	millimeter	UO	UO:0000016	256x256	millimeter	UO	UO:0000016	4x4x4	millimeter	UO	UO:0000016	2000	millisecond	UO	UO:0000028	30	millisecond	UO	UO:0000028	single-shot echo planar sequence	90	degree	UO	UO:0000185	32	MRI preprocessing	26133/session_1/rest_2/rest	UM_0026007_0026135.tar.gz	Functional Connectomes Project International Neuroimaging Data-Sharing Initiative (FCP/INDI)	doi:10.15387/fcp_indi.corr.um1	http://dx.doi.org/10.15387/fcp_indi.corr.um1
26133	Magnetic Resonance Imaging	Siemens 3T TIM Trio	Siemens	3	tesla	UO	UO:0000228	head	12	T1-weighted image	240	millimeter	UO	UO:0000016	256x256	millimeter	UO	UO:0000016	1x1x1	millimeter	UO	UO:0000016	2300	millisecond	UO	UO:0000028	2.98	millisecond	UO	UO:0000028	GRE sequence	9	degree	UO	UO:0000185	176	MRI preprocessing	26133/session_2/anat_1/anat	UM_0026007_0026135.tar.gz	Functional Connectomes Project International Neuroimaging Data-Sharing Initiative (FCP/INDI)	doi:10.15387/fcp_indi.corr.um1	http://dx.doi.org/10.15387/fcp_indi.corr.um1
26133	Magnetic Resonance Imaging	Siemens 3T TIM Trio	Siemens	3	tesla	UO	UO:0000228	head	12	BOLD image	128	millimeter	UO	UO:0000016	256x256	millimeter	UO	UO:0000016	4x4x4	millimeter	UO	UO:0000016	2000	millisecond	UO	UO:0000028	30	millisecond	UO	UO:0000028	single-shot echo planar sequence	90	degree	UO	UO:0000185	32	MRI preprocessing	26133/session_2/rest_1/rest	UM_0026007_0026135.tar.gz	Functional Connectomes Project International Neuroimaging Data-Sharing Initiative (FCP/INDI)	doi:10.15387/fcp_indi.corr.um1	http://dx.doi.org/10.15387/fcp_indi.corr.um1
26133	Magnetic Resonance Imaging	Siemens 3T TIM Trio	Siemens	3	tesla	UO	UO:0000228	head	12	BOLD image	128	millimeter	UO	UO:0000016	256x256	millimeter	UO	UO:0000016	4x4x4	millimeter	UO	UO:0000016	2000	millisecond	UO	UO:0000028	30	millisecond	UO	UO:0000028	single-shot echo planar sequence	90	degree	UO	UO:0000185	32	MRI preprocessing	26133/session_2/rest_2/rest	UM_0026007_0026135.tar.gz	Functional Connectomes Project International Neuroimaging Data-Sharing Initiative (FCP/INDI)	doi:10.15387/fcp_indi.corr.um1	http://dx.doi.org/10.15387/fcp_indi.corr.um1
26134	Magnetic Resonance Imaging	Siemens 3T TIM Trio	Siemens	3	tesla	UO	UO:0000228	head	12	T1-weighted image	240	millimeter	UO	UO:0000016	256x256	millimeter	UO	UO:0000016	1x1x1	millimeter	UO	UO:0000016	2300	millisecond	UO	UO:0000028	2.98	millisecond	UO	UO:0000028	GRE sequence	9	degree	UO	UO:0000185	176	MRI preprocessing	26134/session_1/anat_1/anat	UM_0026007_0026135.tar.gz	Functional Connectomes Project International Neuroimaging Data-Sharing Initiative (FCP/INDI)	doi:10.15387/fcp_indi.corr.um1	http://dx.doi.org/10.15387/fcp_indi.corr.um1
26134	Magnetic Resonance Imaging	Siemens 3T TIM Trio	Siemens	3	tesla	UO	UO:0000228	head	12	BOLD image	128	millimeter	UO	UO:0000016	256x256	millimeter	UO	UO:0000016	4x4x4	millimeter	UO	UO:0000016	2000	millisecond	UO	UO:0000028	30	millisecond	UO	UO:0000028	single-shot echo planar sequence	90	degree	UO	UO:0000185	32	MRI preprocessing	26134/session_1/rest_1/rest	UM_0026007_0026135.tar.gz	Functional Connectomes Project International Neuroimaging Data-Sharing Initiative (FCP/INDI)	doi:10.15387/fcp_indi.corr.um1	http://dx.doi.org/10.15387/fcp_indi.corr.um1
26134	Magnetic Resonance Imaging	Siemens 3T TIM Trio	Siemens	3	tesla	UO	UO:0000228	head	12	BOLD image	128	millimeter	UO	UO:0000016	256x256	millimeter	UO	UO:0000016	4x4x4	millimeter	UO	UO:0000016	2000	millisecond	UO	UO:0000028	30	millisecond	UO	UO:0000028	single-shot echo planar sequence	90	degree	UO	UO:0000185	32	MRI preprocessing	26134/session_1/rest_2/rest	UM_0026007_0026135.tar.gz	Functional Connectomes Project International Neuroimaging Data-Sharing Initiative (FCP/INDI)	doi:10.15387/fcp_indi.corr.um1	http://dx.doi.org/10.15387/fcp_indi.corr.um1
26134	Magnetic Resonance Imaging	Siemens 3T TIM Trio	Siemens	3	tesla	UO	UO:0000228	head	12	T1-weighted image	240	millimeter	UO	UO:0000016	256x256	millimeter	UO	UO:0000016	1x1x1	millimeter	UO	UO:0000016	2300	millisecond	UO	UO:0000028	2.98	millisecond	UO	UO:0000028	GRE sequence	9	degree	UO	UO:0000185	176	MRI preprocessing	26134/session_2/anat_1/anat	UM_0026007_0026135.tar.gz	Functional Connectomes Project International Neuroimaging Data-Sharing Initiative (FCP/INDI)	doi:10.15387/fcp_indi.corr.um1	http://dx.doi.org/10.15387/fcp_indi.corr.um1
26134	Magnetic Resonance Imaging	Siemens 3T TIM Trio	Siemens	3	tesla	UO	UO:0000228	head	12	BOLD image	128	millimeter	UO	UO:0000016	256x256	millimeter	UO	UO:0000016	4x4x4	millimeter	UO	UO:0000016	2000	millisecond	UO	UO:0000028	30	millisecond	UO	UO:0000028	single-shot echo planar sequence	90	degree	UO	UO:0000185	32	MRI preprocessing	26134/session_2/rest_1/rest	UM_0026007_0026135.tar.gz	Functional Connectomes Project International Neuroimaging Data-Sharing Initiative (FCP/INDI)	doi:10.15387/fcp_indi.corr.um1	http://dx.doi.org/10.15387/fcp_indi.corr.um1
26134	Magnetic Resonance Imaging	Siemens 3T TIM Trio	Siemens	3	tesla	UO	UO:0000228	head	12	BOLD image	128	millimeter	UO	UO:0000016	256x256	millimeter	UO	UO:0000016	4x4x4	millimeter	UO	UO:0000016	2000	millisecond	UO	UO:0000028	30	millisecond	UO	UO:0000028	single-shot echo planar sequence	90	degree	UO	UO:0000185	32	MRI preprocessing	26134/session_2/rest_2/rest	UM_0026007_0026135.tar.gz	Functional Connectomes Project International Neuroimaging Data-Sharing Initiative (FCP/INDI)	doi:10.15387/fcp_indi.corr.um1	http://dx.doi.org/10.15387/fcp_indi.corr.um1
26135	Magnetic Resonance Imaging	Siemens 3T TIM Trio	Siemens	3	tesla	UO	UO:0000228	head	12	T1-weighted image	240	millimeter	UO	UO:0000016	256x256	millimeter	UO	UO:0000016	1x1x1	millimeter	UO	UO:0000016	2300	millisecond	UO	UO:0000028	2.98	millisecond	UO	UO:0000028	GRE sequence	9	degree	UO	UO:0000185	176	MRI preprocessing	26135/session_1/anat_1/anat	UM_0026007_0026135.tar.gz	Functional Connectomes Project International Neuroimaging Data-Sharing Initiative (FCP/INDI)	doi:10.15387/fcp_indi.corr.um1	http://dx.doi.org/10.15387/fcp_indi.corr.um1
26135	Magnetic Resonance Imaging	Siemens 3T TIM Trio	Siemens	3	tesla	UO	UO:0000228	head	12	BOLD image	128	millimeter	UO	UO:0000016	256x256	millimeter	UO	UO:0000016	4x4x4	millimeter	UO	UO:0000016	2000	millisecond	UO	UO:0000028	30	millisecond	UO	UO:0000028	single-shot echo planar sequence	90	degree	UO	UO:0000185	32	MRI preprocessing	26135/session_1/rest_1/rest	UM_0026007_0026135.tar.gz	Functional Connectomes Project International Neuroimaging Data-Sharing Initiative (FCP/INDI)	doi:10.15387/fcp_indi.corr.um1	http://dx.doi.org/10.15387/fcp_indi.corr.um1
26135	Magnetic Resonance Imaging	Siemens 3T TIM Trio	Siemens	3	tesla	UO	UO:0000228	head	12	BOLD image	128	millimeter	UO	UO:0000016	256x256	millimeter	UO	UO:0000016	4x4x4	millimeter	UO	UO:0000016	2000	millisecond	UO	UO:0000028	30	millisecond	UO	UO:0000028	single-shot echo planar sequence	90	degree	UO	UO:0000185	32	MRI preprocessing	26135/session_1/rest_2/rest	UM_0026007_0026135.tar.gz	Functional Connectomes Project International Neuroimaging Data-Sharing Initiative (FCP/INDI)	doi:10.15387/fcp_indi.corr.um1	http://dx.doi.org/10.15387/fcp_indi.corr.um1
26135	Magnetic Resonance Imaging	Siemens 3T TIM Trio	Siemens	3	tesla	UO	UO:0000228	head	12	T1-weighted image	240	millimeter	UO	UO:0000016	256x256	millimeter	UO	UO:0000016	1x1x1	millimeter	UO	UO:0000016	2300	millisecond	UO	UO:0000028	2.98	millisecond	UO	UO:0000028	GRE sequence	9	degree	UO	UO:0000185	176	MRI preprocessing	26135/session_2/anat_1/anat	UM_0026007_0026135.tar.gz	Functional Connectomes Project International Neuroimaging Data-Sharing Initiative (FCP/INDI)	doi:10.15387/fcp_indi.corr.um1	http://dx.doi.org/10.15387/fcp_indi.corr.um1
26135	Magnetic Resonance Imaging	Siemens 3T TIM Trio	Siemens	3	tesla	UO	UO:0000228	head	12	BOLD image	128	millimeter	UO	UO:0000016	256x256	millimeter	UO	UO:0000016	4x4x4	millimeter	UO	UO:0000016	2000	millisecond	UO	UO:0000028	30	millisecond	UO	UO:0000028	single-shot echo planar sequence	90	degree	UO	UO:0000185	32	MRI preprocessing	26135/session_2/rest_1/rest	UM_0026007_0026135.tar.gz	Functional Connectomes Project International Neuroimaging Data-Sharing Initiative (FCP/INDI)	doi:10.15387/fcp_indi.corr.um1	http://dx.doi.org/10.15387/fcp_indi.corr.um1
26135	Magnetic Resonance Imaging	Siemens 3T TIM Trio	Siemens	3	tesla	UO	UO:0000228	head	12	BOLD image	128	millimeter	UO	UO:0000016	256x256	millimeter	UO	UO:0000016	4x4x4	millimeter	UO	UO:0000016	2000	millisecond	UO	UO:0000028	30	millisecond	UO	UO:0000028	single-shot echo planar sequence	90	degree	UO	UO:0000185	32	MRI preprocessing	26135/session_2/rest_2/rest	UM_0026007_0026135.tar.gz	Functional Connectomes Project International Neuroimaging Data-Sharing Initiative (FCP/INDI)	doi:10.15387/fcp_indi.corr.um1	http://dx.doi.org/10.15387/fcp_indi.corr.um1
26136	Magnetic Resonance Imaging	Siemens 3T TIM Trio	Siemens	3	tesla	UO	UO:0000228	head	12	T1-weighted image	240	millimeter	UO	UO:0000016	256x256	millimeter	UO	UO:0000016	1x1x1	millimeter	UO	UO:0000016	2300	millisecond	UO	UO:0000028	2.98	millisecond	UO	UO:0000028	GRE sequence	9	degree	UO	UO:0000185	176	MRI preprocessing	26136/session_1/anat_1/anat	UM_0026136_0026163.tar.gz	Functional Connectomes Project International Neuroimaging Data-Sharing Initiative (FCP/INDI)	doi:10.15387/fcp_indi.corr.um1	http://dx.doi.org/10.15387/fcp_indi.corr.um1
26136	Magnetic Resonance Imaging	Siemens 3T TIM Trio	Siemens	3	tesla	UO	UO:0000228	head	12	BOLD image	128	millimeter	UO	UO:0000016	256x256	millimeter	UO	UO:0000016	4x4x4	millimeter	UO	UO:0000016	2000	millisecond	UO	UO:0000028	30	millisecond	UO	UO:0000028	single-shot echo planar sequence	90	degree	UO	UO:0000185	32	MRI preprocessing	26136/session_1/rest_1/rest	UM_0026136_0026163.tar.gz	Functional Connectomes Project International Neuroimaging Data-Sharing Initiative (FCP/INDI)	doi:10.15387/fcp_indi.corr.um1	http://dx.doi.org/10.15387/fcp_indi.corr.um1
26136	Magnetic Resonance Imaging	Siemens 3T TIM Trio	Siemens	3	tesla	UO	UO:0000228	head	12	BOLD image	128	millimeter	UO	UO:0000016	256x256	millimeter	UO	UO:0000016	4x4x4	millimeter	UO	UO:0000016	2000	millisecond	UO	UO:0000028	30	millisecond	UO	UO:0000028	single-shot echo planar sequence	90	degree	UO	UO:0000185	32	MRI preprocessing	26136/session_1/rest_2/rest	UM_0026136_0026163.tar.gz	Functional Connectomes Project International Neuroimaging Data-Sharing Initiative (FCP/INDI)	doi:10.15387/fcp_indi.corr.um1	http://dx.doi.org/10.15387/fcp_indi.corr.um1
26136	Magnetic Resonance Imaging	Siemens 3T TIM Trio	Siemens	3	tesla	UO	UO:0000228	head	12	T1-weighted image	240	millimeter	UO	UO:0000016	256x256	millimeter	UO	UO:0000016	1x1x1	millimeter	UO	UO:0000016	2300	millisecond	UO	UO:0000028	2.98	millisecond	UO	UO:0000028	GRE sequence	9	degree	UO	UO:0000185	176	MRI preprocessing	26136/session_2/anat_1/anat	UM_0026136_0026163.tar.gz	Functional Connectomes Project International Neuroimaging Data-Sharing Initiative (FCP/INDI)	doi:10.15387/fcp_indi.corr.um1	http://dx.doi.org/10.15387/fcp_indi.corr.um1
26136	Magnetic Resonance Imaging	Siemens 3T TIM Trio	Siemens	3	tesla	UO	UO:0000228	head	12	BOLD image	128	millimeter	UO	UO:0000016	256x256	millimeter	UO	UO:0000016	4x4x4	millimeter	UO	UO:0000016	2000	millisecond	UO	UO:0000028	30	millisecond	UO	UO:0000028	single-shot echo planar sequence	90	degree	UO	UO:0000185	32	MRI preprocessing	26136/session_2/rest_1/rest	UM_0026136_0026163.tar.gz	Functional Connectomes Project International Neuroimaging Data-Sharing Initiative (FCP/INDI)	doi:10.15387/fcp_indi.corr.um1	http://dx.doi.org/10.15387/fcp_indi.corr.um1
26136	Magnetic Resonance Imaging	Siemens 3T TIM Trio	Siemens	3	tesla	UO	UO:0000228	head	12	BOLD image	128	millimeter	UO	UO:0000016	256x256	millimeter	UO	UO:0000016	4x4x4	millimeter	UO	UO:0000016	2000	millisecond	UO	UO:0000028	30	millisecond	UO	UO:0000028	single-shot echo planar sequence	90	degree	UO	UO:0000185	32	MRI preprocessing	26136/session_2/rest_2/rest	UM_0026136_0026163.tar.gz	Functional Connectomes Project International Neuroimaging Data-Sharing Initiative (FCP/INDI)	doi:10.15387/fcp_indi.corr.um1	http://dx.doi.org/10.15387/fcp_indi.corr.um1
26137	Magnetic Resonance Imaging	Siemens 3T TIM Trio	Siemens	3	tesla	UO	UO:0000228	head	12	T1-weighted image	240	millimeter	UO	UO:0000016	256x256	millimeter	UO	UO:0000016	1x1x1	millimeter	UO	UO:0000016	2300	millisecond	UO	UO:0000028	2.98	millisecond	UO	UO:0000028	GRE sequence	9	degree	UO	UO:0000185	176	MRI preprocessing	26137/session_1/anat_1/anat	UM_0026136_0026163.tar.gz	Functional Connectomes Project International Neuroimaging Data-Sharing Initiative (FCP/INDI)	doi:10.15387/fcp_indi.corr.um1	http://dx.doi.org/10.15387/fcp_indi.corr.um1
26137	Magnetic Resonance Imaging	Siemens 3T TIM Trio	Siemens	3	tesla	UO	UO:0000228	head	12	BOLD image	128	millimeter	UO	UO:0000016	256x256	millimeter	UO	UO:0000016	4x4x4	millimeter	UO	UO:0000016	2000	millisecond	UO	UO:0000028	30	millisecond	UO	UO:0000028	single-shot echo planar sequence	90	degree	UO	UO:0000185	32	MRI preprocessing	26137/session_1/rest_1/rest	UM_0026136_0026163.tar.gz	Functional Connectomes Project International Neuroimaging Data-Sharing Initiative (FCP/INDI)	doi:10.15387/fcp_indi.corr.um1	http://dx.doi.org/10.15387/fcp_indi.corr.um1
26137	Magnetic Resonance Imaging	Siemens 3T TIM Trio	Siemens	3	tesla	UO	UO:0000228	head	12	BOLD image	128	millimeter	UO	UO:0000016	256x256	millimeter	UO	UO:0000016	4x4x4	millimeter	UO	UO:0000016	2000	millisecond	UO	UO:0000028	30	millisecond	UO	UO:0000028	single-shot echo planar sequence	90	degree	UO	UO:0000185	32	MRI preprocessing	26137/session_1/rest_2/rest	UM_0026136_0026163.tar.gz	Functional Connectomes Project International Neuroimaging Data-Sharing Initiative (FCP/INDI)	doi:10.15387/fcp_indi.corr.um1	http://dx.doi.org/10.15387/fcp_indi.corr.um1
26137	Magnetic Resonance Imaging	Siemens 3T TIM Trio	Siemens	3	tesla	UO	UO:0000228	head	12	T1-weighted image	240	millimeter	UO	UO:0000016	256x256	millimeter	UO	UO:0000016	1x1x1	millimeter	UO	UO:0000016	2300	millisecond	UO	UO:0000028	2.98	millisecond	UO	UO:0000028	GRE sequence	9	degree	UO	UO:0000185	176	MRI preprocessing	26137/session_2/anat_1/anat	UM_0026136_0026163.tar.gz	Functional Connectomes Project International Neuroimaging Data-Sharing Initiative (FCP/INDI)	doi:10.15387/fcp_indi.corr.um1	http://dx.doi.org/10.15387/fcp_indi.corr.um1
26137	Magnetic Resonance Imaging	Siemens 3T TIM Trio	Siemens	3	tesla	UO	UO:0000228	head	12	BOLD image	128	millimeter	UO	UO:0000016	256x256	millimeter	UO	UO:0000016	4x4x4	millimeter	UO	UO:0000016	2000	millisecond	UO	UO:0000028	30	millisecond	UO	UO:0000028	single-shot echo planar sequence	90	degree	UO	UO:0000185	32	MRI preprocessing	26137/session_2/rest_1/rest	UM_0026136_0026163.tar.gz	Functional Connectomes Project International Neuroimaging Data-Sharing Initiative (FCP/INDI)	doi:10.15387/fcp_indi.corr.um1	http://dx.doi.org/10.15387/fcp_indi.corr.um1
26137	Magnetic Resonance Imaging	Siemens 3T TIM Trio	Siemens	3	tesla	UO	UO:0000228	head	12	BOLD image	128	millimeter	UO	UO:0000016	256x256	millimeter	UO	UO:0000016	4x4x4	millimeter	UO	UO:0000016	2000	millisecond	UO	UO:0000028	30	millisecond	UO	UO:0000028	single-shot echo planar sequence	90	degree	UO	UO:0000185	32	MRI preprocessing	26137/session_2/rest_2/rest	UM_0026136_0026163.tar.gz	Functional Connectomes Project International Neuroimaging Data-Sharing Initiative (FCP/INDI)	doi:10.15387/fcp_indi.corr.um1	http://dx.doi.org/10.15387/fcp_indi.corr.um1
26138	Magnetic Resonance Imaging	Siemens 3T TIM Trio	Siemens	3	tesla	UO	UO:0000228	head	12	T1-weighted image	240	millimeter	UO	UO:0000016	256x256	millimeter	UO	UO:0000016	1x1x1	millimeter	UO	UO:0000016	2300	millisecond	UO	UO:0000028	2.98	millisecond	UO	UO:0000028	GRE sequence	9	degree	UO	UO:0000185	176	MRI preprocessing	26138/session_1/anat_1/anat	UM_0026136_0026163.tar.gz	Functional Connectomes Project International Neuroimaging Data-Sharing Initiative (FCP/INDI)	doi:10.15387/fcp_indi.corr.um1	http://dx.doi.org/10.15387/fcp_indi.corr.um1
26138	Magnetic Resonance Imaging	Siemens 3T TIM Trio	Siemens	3	tesla	UO	UO:0000228	head	12	BOLD image	128	millimeter	UO	UO:0000016	256x256	millimeter	UO	UO:0000016	4x4x4	millimeter	UO	UO:0000016	2000	millisecond	UO	UO:0000028	30	millisecond	UO	UO:0000028	single-shot echo planar sequence	90	degree	UO	UO:0000185	32	MRI preprocessing	26138/session_1/rest_1/rest	UM_0026136_0026163.tar.gz	Functional Connectomes Project International Neuroimaging Data-Sharing Initiative (FCP/INDI)	doi:10.15387/fcp_indi.corr.um1	http://dx.doi.org/10.15387/fcp_indi.corr.um1
26138	Magnetic Resonance Imaging	Siemens 3T TIM Trio	Siemens	3	tesla	UO	UO:0000228	head	12	BOLD image	128	millimeter	UO	UO:0000016	256x256	millimeter	UO	UO:0000016	4x4x4	millimeter	UO	UO:0000016	2000	millisecond	UO	UO:0000028	30	millisecond	UO	UO:0000028	single-shot echo planar sequence	90	degree	UO	UO:0000185	32	MRI preprocessing	26138/session_1/rest_2/rest	UM_0026136_0026163.tar.gz	Functional Connectomes Project International Neuroimaging Data-Sharing Initiative (FCP/INDI)	doi:10.15387/fcp_indi.corr.um1	http://dx.doi.org/10.15387/fcp_indi.corr.um1
26138	Magnetic Resonance Imaging	Siemens 3T TIM Trio	Siemens	3	tesla	UO	UO:0000228	head	12	T1-weighted image	240	millimeter	UO	UO:0000016	256x256	millimeter	UO	UO:0000016	1x1x1	millimeter	UO	UO:0000016	2300	millisecond	UO	UO:0000028	2.98	millisecond	UO	UO:0000028	GRE sequence	9	degree	UO	UO:0000185	176	MRI preprocessing	26138/session_2/anat_1/anat	UM_0026136_0026163.tar.gz	Functional Connectomes Project International Neuroimaging Data-Sharing Initiative (FCP/INDI)	doi:10.15387/fcp_indi.corr.um1	http://dx.doi.org/10.15387/fcp_indi.corr.um1
26138	Magnetic Resonance Imaging	Siemens 3T TIM Trio	Siemens	3	tesla	UO	UO:0000228	head	12	BOLD image	128	millimeter	UO	UO:0000016	256x256	millimeter	UO	UO:0000016	4x4x4	millimeter	UO	UO:0000016	2000	millisecond	UO	UO:0000028	30	millisecond	UO	UO:0000028	single-shot echo planar sequence	90	degree	UO	UO:0000185	32	MRI preprocessing	26138/session_2/rest_1/rest	UM_0026136_0026163.tar.gz	Functional Connectomes Project International Neuroimaging Data-Sharing Initiative (FCP/INDI)	doi:10.15387/fcp_indi.corr.um1	http://dx.doi.org/10.15387/fcp_indi.corr.um1
26138	Magnetic Resonance Imaging	Siemens 3T TIM Trio	Siemens	3	tesla	UO	UO:0000228	head	12	BOLD image	128	millimeter	UO	UO:0000016	256x256	millimeter	UO	UO:0000016	4x4x4	millimeter	UO	UO:0000016	2000	millisecond	UO	UO:0000028	30	millisecond	UO	UO:0000028	single-shot echo planar sequence	90	degree	UO	UO:0000185	32	MRI preprocessing	26138/session_2/rest_2/rest	UM_0026136_0026163.tar.gz	Functional Connectomes Project International Neuroimaging Data-Sharing Initiative (FCP/INDI)	doi:10.15387/fcp_indi.corr.um1	http://dx.doi.org/10.15387/fcp_indi.corr.um1
26139	Magnetic Resonance Imaging	Siemens 3T TIM Trio	Siemens	3	tesla	UO	UO:0000228	head	12	T1-weighted image	240	millimeter	UO	UO:0000016	256x256	millimeter	UO	UO:0000016	1x1x1	millimeter	UO	UO:0000016	2300	millisecond	UO	UO:0000028	2.98	millisecond	UO	UO:0000028	GRE sequence	9	degree	UO	UO:0000185	176	MRI preprocessing	26139/session_1/anat_1/anat	UM_0026136_0026163.tar.gz	Functional Connectomes Project International Neuroimaging Data-Sharing Initiative (FCP/INDI)	doi:10.15387/fcp_indi.corr.um1	http://dx.doi.org/10.15387/fcp_indi.corr.um1
26139	Magnetic Resonance Imaging	Siemens 3T TIM Trio	Siemens	3	tesla	UO	UO:0000228	head	12	BOLD image	128	millimeter	UO	UO:0000016	256x256	millimeter	UO	UO:0000016	4x4x4	millimeter	UO	UO:0000016	2000	millisecond	UO	UO:0000028	30	millisecond	UO	UO:0000028	single-shot echo planar sequence	90	degree	UO	UO:0000185	32	MRI preprocessing	26139/session_1/rest_1/rest	UM_0026136_0026163.tar.gz	Functional Connectomes Project International Neuroimaging Data-Sharing Initiative (FCP/INDI)	doi:10.15387/fcp_indi.corr.um1	http://dx.doi.org/10.15387/fcp_indi.corr.um1
26139	Magnetic Resonance Imaging	Siemens 3T TIM Trio	Siemens	3	tesla	UO	UO:0000228	head	12	BOLD image	128	millimeter	UO	UO:0000016	256x256	millimeter	UO	UO:0000016	4x4x4	millimeter	UO	UO:0000016	2000	millisecond	UO	UO:0000028	30	millisecond	UO	UO:0000028	single-shot echo planar sequence	90	degree	UO	UO:0000185	32	MRI preprocessing	26139/session_1/rest_2/rest	UM_0026136_0026163.tar.gz	Functional Connectomes Project International Neuroimaging Data-Sharing Initiative (FCP/INDI)	doi:10.15387/fcp_indi.corr.um1	http://dx.doi.org/10.15387/fcp_indi.corr.um1
26139	Magnetic Resonance Imaging	Siemens 3T TIM Trio	Siemens	3	tesla	UO	UO:0000228	head	12	T1-weighted image	240	millimeter	UO	UO:0000016	256x256	millimeter	UO	UO:0000016	1x1x1	millimeter	UO	UO:0000016	2300	millisecond	UO	UO:0000028	2.98	millisecond	UO	UO:0000028	GRE sequence	9	degree	UO	UO:0000185	176	MRI preprocessing	26139/session_2/anat_1/anat	UM_0026136_0026163.tar.gz	Functional Connectomes Project International Neuroimaging Data-Sharing Initiative (FCP/INDI)	doi:10.15387/fcp_indi.corr.um1	http://dx.doi.org/10.15387/fcp_indi.corr.um1
26139	Magnetic Resonance Imaging	Siemens 3T TIM Trio	Siemens	3	tesla	UO	UO:0000228	head	12	BOLD image	128	millimeter	UO	UO:0000016	256x256	millimeter	UO	UO:0000016	4x4x4	millimeter	UO	UO:0000016	2000	millisecond	UO	UO:0000028	30	millisecond	UO	UO:0000028	single-shot echo planar sequence	90	degree	UO	UO:0000185	32	MRI preprocessing	26139/session_2/rest_1/rest	UM_0026136_0026163.tar.gz	Functional Connectomes Project International Neuroimaging Data-Sharing Initiative (FCP/INDI)	doi:10.15387/fcp_indi.corr.um1	http://dx.doi.org/10.15387/fcp_indi.corr.um1
26139	Magnetic Resonance Imaging	Siemens 3T TIM Trio	Siemens	3	tesla	UO	UO:0000228	head	12	BOLD image	128	millimeter	UO	UO:0000016	256x256	millimeter	UO	UO:0000016	4x4x4	millimeter	UO	UO:0000016	2000	millisecond	UO	UO:0000028	30	millisecond	UO	UO:0000028	single-shot echo planar sequence	90	degree	UO	UO:0000185	32	MRI preprocessing	26139/session_2/rest_2/rest	UM_0026136_0026163.tar.gz	Functional Connectomes Project International Neuroimaging Data-Sharing Initiative (FCP/INDI)	doi:10.15387/fcp_indi.corr.um1	http://dx.doi.org/10.15387/fcp_indi.corr.um1
26140	Magnetic Resonance Imaging	Siemens 3T TIM Trio	Siemens	3	tesla	UO	UO:0000228	head	12	T1-weighted image	240	millimeter	UO	UO:0000016	256x256	millimeter	UO	UO:0000016	1x1x1	millimeter	UO	UO:0000016	2300	millisecond	UO	UO:0000028	2.98	millisecond	UO	UO:0000028	GRE sequence	9	degree	UO	UO:0000185	176	MRI preprocessing	26140/session_1/anat_1/anat	UM_0026136_0026163.tar.gz	Functional Connectomes Project International Neuroimaging Data-Sharing Initiative (FCP/INDI)	doi:10.15387/fcp_indi.corr.um1	http://dx.doi.org/10.15387/fcp_indi.corr.um1
26140	Magnetic Resonance Imaging	Siemens 3T TIM Trio	Siemens	3	tesla	UO	UO:0000228	head	12	BOLD image	128	millimeter	UO	UO:0000016	256x256	millimeter	UO	UO:0000016	4x4x4	millimeter	UO	UO:0000016	2000	millisecond	UO	UO:0000028	30	millisecond	UO	UO:0000028	single-shot echo planar sequence	90	degree	UO	UO:0000185	32	MRI preprocessing	26140/session_1/rest_1/rest	UM_0026136_0026163.tar.gz	Functional Connectomes Project International Neuroimaging Data-Sharing Initiative (FCP/INDI)	doi:10.15387/fcp_indi.corr.um1	http://dx.doi.org/10.15387/fcp_indi.corr.um1
26140	Magnetic Resonance Imaging	Siemens 3T TIM Trio	Siemens	3	tesla	UO	UO:0000228	head	12	BOLD image	128	millimeter	UO	UO:0000016	256x256	millimeter	UO	UO:0000016	4x4x4	millimeter	UO	UO:0000016	2000	millisecond	UO	UO:0000028	30	millisecond	UO	UO:0000028	single-shot echo planar sequence	90	degree	UO	UO:0000185	32	MRI preprocessing	26140/session_1/rest_2/rest	UM_0026136_0026163.tar.gz	Functional Connectomes Project International Neuroimaging Data-Sharing Initiative (FCP/INDI)	doi:10.15387/fcp_indi.corr.um1	http://dx.doi.org/10.15387/fcp_indi.corr.um1
26140	Magnetic Resonance Imaging	Siemens 3T TIM Trio	Siemens	3	tesla	UO	UO:0000228	head	12	T1-weighted image	240	millimeter	UO	UO:0000016	256x256	millimeter	UO	UO:0000016	1x1x1	millimeter	UO	UO:0000016	2300	millisecond	UO	UO:0000028	2.98	millisecond	UO	UO:0000028	GRE sequence	9	degree	UO	UO:0000185	176	MRI preprocessing	26140/session_2/anat_1/anat	UM_0026136_0026163.tar.gz	Functional Connectomes Project International Neuroimaging Data-Sharing Initiative (FCP/INDI)	doi:10.15387/fcp_indi.corr.um1	http://dx.doi.org/10.15387/fcp_indi.corr.um1
26140	Magnetic Resonance Imaging	Siemens 3T TIM Trio	Siemens	3	tesla	UO	UO:0000228	head	12	BOLD image	128	millimeter	UO	UO:0000016	256x256	millimeter	UO	UO:0000016	4x4x4	millimeter	UO	UO:0000016	2000	millisecond	UO	UO:0000028	30	millisecond	UO	UO:0000028	single-shot echo planar sequence	90	degree	UO	UO:0000185	32	MRI preprocessing	26140/session_2/rest_1/rest	UM_0026136_0026163.tar.gz	Functional Connectomes Project International Neuroimaging Data-Sharing Initiative (FCP/INDI)	doi:10.15387/fcp_indi.corr.um1	http://dx.doi.org/10.15387/fcp_indi.corr.um1
26140	Magnetic Resonance Imaging	Siemens 3T TIM Trio	Siemens	3	tesla	UO	UO:0000228	head	12	BOLD image	128	millimeter	UO	UO:0000016	256x256	millimeter	UO	UO:0000016	4x4x4	millimeter	UO	UO:0000016	2000	millisecond	UO	UO:0000028	30	millisecond	UO	UO:0000028	single-shot echo planar sequence	90	degree	UO	UO:0000185	32	MRI preprocessing	26140/session_2/rest_2/rest	UM_0026136_0026163.tar.gz	Functional Connectomes Project International Neuroimaging Data-Sharing Initiative (FCP/INDI)	doi:10.15387/fcp_indi.corr.um1	http://dx.doi.org/10.15387/fcp_indi.corr.um1
26141	Magnetic Resonance Imaging	Siemens 3T TIM Trio	Siemens	3	tesla	UO	UO:0000228	head	12	T1-weighted image	240	millimeter	UO	UO:0000016	256x256	millimeter	UO	UO:0000016	1x1x1	millimeter	UO	UO:0000016	2300	millisecond	UO	UO:0000028	2.98	millisecond	UO	UO:0000028	GRE sequence	9	degree	UO	UO:0000185	176	MRI preprocessing	26141/session_1/anat_1/anat	UM_0026136_0026163.tar.gz	Functional Connectomes Project International Neuroimaging Data-Sharing Initiative (FCP/INDI)	doi:10.15387/fcp_indi.corr.um1	http://dx.doi.org/10.15387/fcp_indi.corr.um1
26141	Magnetic Resonance Imaging	Siemens 3T TIM Trio	Siemens	3	tesla	UO	UO:0000228	head	12	BOLD image	128	millimeter	UO	UO:0000016	256x256	millimeter	UO	UO:0000016	4x4x4	millimeter	UO	UO:0000016	2000	millisecond	UO	UO:0000028	30	millisecond	UO	UO:0000028	single-shot echo planar sequence	90	degree	UO	UO:0000185	32	MRI preprocessing	26141/session_1/rest_1/rest	UM_0026136_0026163.tar.gz	Functional Connectomes Project International Neuroimaging Data-Sharing Initiative (FCP/INDI)	doi:10.15387/fcp_indi.corr.um1	http://dx.doi.org/10.15387/fcp_indi.corr.um1
26141	Magnetic Resonance Imaging	Siemens 3T TIM Trio	Siemens	3	tesla	UO	UO:0000228	head	12	BOLD image	128	millimeter	UO	UO:0000016	256x256	millimeter	UO	UO:0000016	4x4x4	millimeter	UO	UO:0000016	2000	millisecond	UO	UO:0000028	30	millisecond	UO	UO:0000028	single-shot echo planar sequence	90	degree	UO	UO:0000185	32	MRI preprocessing	26141/session_1/rest_2/rest	UM_0026136_0026163.tar.gz	Functional Connectomes Project International Neuroimaging Data-Sharing Initiative (FCP/INDI)	doi:10.15387/fcp_indi.corr.um1	http://dx.doi.org/10.15387/fcp_indi.corr.um1
26141	Magnetic Resonance Imaging	Siemens 3T TIM Trio	Siemens	3	tesla	UO	UO:0000228	head	12	T1-weighted image	240	millimeter	UO	UO:0000016	256x256	millimeter	UO	UO:0000016	1x1x1	millimeter	UO	UO:0000016	2300	millisecond	UO	UO:0000028	2.98	millisecond	UO	UO:0000028	GRE sequence	9	degree	UO	UO:0000185	176	MRI preprocessing	26141/session_2/anat_1/anat	UM_0026136_0026163.tar.gz	Functional Connectomes Project International Neuroimaging Data-Sharing Initiative (FCP/INDI)	doi:10.15387/fcp_indi.corr.um1	http://dx.doi.org/10.15387/fcp_indi.corr.um1
26141	Magnetic Resonance Imaging	Siemens 3T TIM Trio	Siemens	3	tesla	UO	UO:0000228	head	12	BOLD image	128	millimeter	UO	UO:0000016	256x256	millimeter	UO	UO:0000016	4x4x4	millimeter	UO	UO:0000016	2000	millisecond	UO	UO:0000028	30	millisecond	UO	UO:0000028	single-shot echo planar sequence	90	degree	UO	UO:0000185	32	MRI preprocessing	26141/session_2/rest_1/rest	UM_0026136_0026163.tar.gz	Functional Connectomes Project International Neuroimaging Data-Sharing Initiative (FCP/INDI)	doi:10.15387/fcp_indi.corr.um1	http://dx.doi.org/10.15387/fcp_indi.corr.um1
26141	Magnetic Resonance Imaging	Siemens 3T TIM Trio	Siemens	3	tesla	UO	UO:0000228	head	12	BOLD image	128	millimeter	UO	UO:0000016	256x256	millimeter	UO	UO:0000016	4x4x4	millimeter	UO	UO:0000016	2000	millisecond	UO	UO:0000028	30	millisecond	UO	UO:0000028	single-shot echo planar sequence	90	degree	UO	UO:0000185	32	MRI preprocessing	26141/session_2/rest_2/rest	UM_0026136_0026163.tar.gz	Functional Connectomes Project International Neuroimaging Data-Sharing Initiative (FCP/INDI)	doi:10.15387/fcp_indi.corr.um1	http://dx.doi.org/10.15387/fcp_indi.corr.um1
26142	Magnetic Resonance Imaging	Siemens 3T TIM Trio	Siemens	3	tesla	UO	UO:0000228	head	12	T1-weighted image	240	millimeter	UO	UO:0000016	256x256	millimeter	UO	UO:0000016	1x1x1	millimeter	UO	UO:0000016	2300	millisecond	UO	UO:0000028	2.98	millisecond	UO	UO:0000028	GRE sequence	9	degree	UO	UO:0000185	176	MRI preprocessing	26142/session_1/anat_1/anat	UM_0026136_0026163.tar.gz	Functional Connectomes Project International Neuroimaging Data-Sharing Initiative (FCP/INDI)	doi:10.15387/fcp_indi.corr.um1	http://dx.doi.org/10.15387/fcp_indi.corr.um1
26142	Magnetic Resonance Imaging	Siemens 3T TIM Trio	Siemens	3	tesla	UO	UO:0000228	head	12	BOLD image	128	millimeter	UO	UO:0000016	256x256	millimeter	UO	UO:0000016	4x4x4	millimeter	UO	UO:0000016	2000	millisecond	UO	UO:0000028	30	millisecond	UO	UO:0000028	single-shot echo planar sequence	90	degree	UO	UO:0000185	32	MRI preprocessing	26142/session_1/rest_1/rest	UM_0026136_0026163.tar.gz	Functional Connectomes Project International Neuroimaging Data-Sharing Initiative (FCP/INDI)	doi:10.15387/fcp_indi.corr.um1	http://dx.doi.org/10.15387/fcp_indi.corr.um1
26142	Magnetic Resonance Imaging	Siemens 3T TIM Trio	Siemens	3	tesla	UO	UO:0000228	head	12	BOLD image	128	millimeter	UO	UO:0000016	256x256	millimeter	UO	UO:0000016	4x4x4	millimeter	UO	UO:0000016	2000	millisecond	UO	UO:0000028	30	millisecond	UO	UO:0000028	single-shot echo planar sequence	90	degree	UO	UO:0000185	32	MRI preprocessing	26142/session_1/rest_2/rest	UM_0026136_0026163.tar.gz	Functional Connectomes Project International Neuroimaging Data-Sharing Initiative (FCP/INDI)	doi:10.15387/fcp_indi.corr.um1	http://dx.doi.org/10.15387/fcp_indi.corr.um1
26142	Magnetic Resonance Imaging	Siemens 3T TIM Trio	Siemens	3	tesla	UO	UO:0000228	head	12	T1-weighted image	240	millimeter	UO	UO:0000016	256x256	millimeter	UO	UO:0000016	1x1x1	millimeter	UO	UO:0000016	2300	millisecond	UO	UO:0000028	2.98	millisecond	UO	UO:0000028	GRE sequence	9	degree	UO	UO:0000185	176	MRI preprocessing	26142/session_2/anat_1/anat	UM_0026136_0026163.tar.gz	Functional Connectomes Project International Neuroimaging Data-Sharing Initiative (FCP/INDI)	doi:10.15387/fcp_indi.corr.um1	http://dx.doi.org/10.15387/fcp_indi.corr.um1
26142	Magnetic Resonance Imaging	Siemens 3T TIM Trio	Siemens	3	tesla	UO	UO:0000228	head	12	BOLD image	128	millimeter	UO	UO:0000016	256x256	millimeter	UO	UO:0000016	4x4x4	millimeter	UO	UO:0000016	2000	millisecond	UO	UO:0000028	30	millisecond	UO	UO:0000028	single-shot echo planar sequence	90	degree	UO	UO:0000185	32	MRI preprocessing	26142/session_2/rest_1/rest	UM_0026136_0026163.tar.gz	Functional Connectomes Project International Neuroimaging Data-Sharing Initiative (FCP/INDI)	doi:10.15387/fcp_indi.corr.um1	http://dx.doi.org/10.15387/fcp_indi.corr.um1
26142	Magnetic Resonance Imaging	Siemens 3T TIM Trio	Siemens	3	tesla	UO	UO:0000228	head	12	BOLD image	128	millimeter	UO	UO:0000016	256x256	millimeter	UO	UO:0000016	4x4x4	millimeter	UO	UO:0000016	2000	millisecond	UO	UO:0000028	30	millisecond	UO	UO:0000028	single-shot echo planar sequence	90	degree	UO	UO:0000185	32	MRI preprocessing	26142/session_2/rest_2/rest	UM_0026136_0026163.tar.gz	Functional Connectomes Project International Neuroimaging Data-Sharing Initiative (FCP/INDI)	doi:10.15387/fcp_indi.corr.um1	http://dx.doi.org/10.15387/fcp_indi.corr.um1
26143	Magnetic Resonance Imaging	Siemens 3T TIM Trio	Siemens	3	tesla	UO	UO:0000228	head	12	T1-weighted image	240	millimeter	UO	UO:0000016	256x256	millimeter	UO	UO:0000016	1x1x1	millimeter	UO	UO:0000016	2300	millisecond	UO	UO:0000028	2.98	millisecond	UO	UO:0000028	GRE sequence	9	degree	UO	UO:0000185	176	MRI preprocessing	26143/session_1/anat_1/anat	UM_0026136_0026163.tar.gz	Functional Connectomes Project International Neuroimaging Data-Sharing Initiative (FCP/INDI)	doi:10.15387/fcp_indi.corr.um1	http://dx.doi.org/10.15387/fcp_indi.corr.um1
26143	Magnetic Resonance Imaging	Siemens 3T TIM Trio	Siemens	3	tesla	UO	UO:0000228	head	12	BOLD image	128	millimeter	UO	UO:0000016	256x256	millimeter	UO	UO:0000016	4x4x4	millimeter	UO	UO:0000016	2000	millisecond	UO	UO:0000028	30	millisecond	UO	UO:0000028	single-shot echo planar sequence	90	degree	UO	UO:0000185	32	MRI preprocessing	26143/session_1/rest_1/rest	UM_0026136_0026163.tar.gz	Functional Connectomes Project International Neuroimaging Data-Sharing Initiative (FCP/INDI)	doi:10.15387/fcp_indi.corr.um1	http://dx.doi.org/10.15387/fcp_indi.corr.um1
26143	Magnetic Resonance Imaging	Siemens 3T TIM Trio	Siemens	3	tesla	UO	UO:0000228	head	12	BOLD image	128	millimeter	UO	UO:0000016	256x256	millimeter	UO	UO:0000016	4x4x4	millimeter	UO	UO:0000016	2000	millisecond	UO	UO:0000028	30	millisecond	UO	UO:0000028	single-shot echo planar sequence	90	degree	UO	UO:0000185	32	MRI preprocessing	26143/session_1/rest_2/rest	UM_0026136_0026163.tar.gz	Functional Connectomes Project International Neuroimaging Data-Sharing Initiative (FCP/INDI)	doi:10.15387/fcp_indi.corr.um1	http://dx.doi.org/10.15387/fcp_indi.corr.um1
26143	Magnetic Resonance Imaging	Siemens 3T TIM Trio	Siemens	3	tesla	UO	UO:0000228	head	12	T1-weighted image	240	millimeter	UO	UO:0000016	256x256	millimeter	UO	UO:0000016	1x1x1	millimeter	UO	UO:0000016	2300	millisecond	UO	UO:0000028	2.98	millisecond	UO	UO:0000028	GRE sequence	9	degree	UO	UO:0000185	176	MRI preprocessing	26143/session_2/anat_1/anat	UM_0026136_0026163.tar.gz	Functional Connectomes Project International Neuroimaging Data-Sharing Initiative (FCP/INDI)	doi:10.15387/fcp_indi.corr.um1	http://dx.doi.org/10.15387/fcp_indi.corr.um1
26143	Magnetic Resonance Imaging	Siemens 3T TIM Trio	Siemens	3	tesla	UO	UO:0000228	head	12	BOLD image	128	millimeter	UO	UO:0000016	256x256	millimeter	UO	UO:0000016	4x4x4	millimeter	UO	UO:0000016	2000	millisecond	UO	UO:0000028	30	millisecond	UO	UO:0000028	single-shot echo planar sequence	90	degree	UO	UO:0000185	32	MRI preprocessing	26143/session_2/rest_1/rest	UM_0026136_0026163.tar.gz	Functional Connectomes Project International Neuroimaging Data-Sharing Initiative (FCP/INDI)	doi:10.15387/fcp_indi.corr.um1	http://dx.doi.org/10.15387/fcp_indi.corr.um1
26143	Magnetic Resonance Imaging	Siemens 3T TIM Trio	Siemens	3	tesla	UO	UO:0000228	head	12	BOLD image	128	millimeter	UO	UO:0000016	256x256	millimeter	UO	UO:0000016	4x4x4	millimeter	UO	UO:0000016	2000	millisecond	UO	UO:0000028	30	millisecond	UO	UO:0000028	single-shot echo planar sequence	90	degree	UO	UO:0000185	32	MRI preprocessing	26143/session_2/rest_2/rest	UM_0026136_0026163.tar.gz	Functional Connectomes Project International Neuroimaging Data-Sharing Initiative (FCP/INDI)	doi:10.15387/fcp_indi.corr.um1	http://dx.doi.org/10.15387/fcp_indi.corr.um1
26144	Magnetic Resonance Imaging	Siemens 3T TIM Trio	Siemens	3	tesla	UO	UO:0000228	head	12	T1-weighted image	240	millimeter	UO	UO:0000016	256x256	millimeter	UO	UO:0000016	1x1x1	millimeter	UO	UO:0000016	2300	millisecond	UO	UO:0000028	2.98	millisecond	UO	UO:0000028	GRE sequence	9	degree	UO	UO:0000185	176	MRI preprocessing	26144/session_1/anat_1/anat	UM_0026136_0026163.tar.gz	Functional Connectomes Project International Neuroimaging Data-Sharing Initiative (FCP/INDI)	doi:10.15387/fcp_indi.corr.um1	http://dx.doi.org/10.15387/fcp_indi.corr.um1
26144	Magnetic Resonance Imaging	Siemens 3T TIM Trio	Siemens	3	tesla	UO	UO:0000228	head	12	BOLD image	128	millimeter	UO	UO:0000016	256x256	millimeter	UO	UO:0000016	4x4x4	millimeter	UO	UO:0000016	2000	millisecond	UO	UO:0000028	30	millisecond	UO	UO:0000028	single-shot echo planar sequence	90	degree	UO	UO:0000185	32	MRI preprocessing	26144/session_1/rest_1/rest	UM_0026136_0026163.tar.gz	Functional Connectomes Project International Neuroimaging Data-Sharing Initiative (FCP/INDI)	doi:10.15387/fcp_indi.corr.um1	http://dx.doi.org/10.15387/fcp_indi.corr.um1
26144	Magnetic Resonance Imaging	Siemens 3T TIM Trio	Siemens	3	tesla	UO	UO:0000228	head	12	BOLD image	128	millimeter	UO	UO:0000016	256x256	millimeter	UO	UO:0000016	4x4x4	millimeter	UO	UO:0000016	2000	millisecond	UO	UO:0000028	30	millisecond	UO	UO:0000028	single-shot echo planar sequence	90	degree	UO	UO:0000185	32	MRI preprocessing	26144/session_1/rest_2/rest	UM_0026136_0026163.tar.gz	Functional Connectomes Project International Neuroimaging Data-Sharing Initiative (FCP/INDI)	doi:10.15387/fcp_indi.corr.um1	http://dx.doi.org/10.15387/fcp_indi.corr.um1
26144	Magnetic Resonance Imaging	Siemens 3T TIM Trio	Siemens	3	tesla	UO	UO:0000228	head	12	T1-weighted image	240	millimeter	UO	UO:0000016	256x256	millimeter	UO	UO:0000016	1x1x1	millimeter	UO	UO:0000016	2300	millisecond	UO	UO:0000028	2.98	millisecond	UO	UO:0000028	GRE sequence	9	degree	UO	UO:0000185	176	MRI preprocessing	26144/session_2/anat_1/anat	UM_0026136_0026163.tar.gz	Functional Connectomes Project International Neuroimaging Data-Sharing Initiative (FCP/INDI)	doi:10.15387/fcp_indi.corr.um1	http://dx.doi.org/10.15387/fcp_indi.corr.um1
26144	Magnetic Resonance Imaging	Siemens 3T TIM Trio	Siemens	3	tesla	UO	UO:0000228	head	12	BOLD image	128	millimeter	UO	UO:0000016	256x256	millimeter	UO	UO:0000016	4x4x4	millimeter	UO	UO:0000016	2000	millisecond	UO	UO:0000028	30	millisecond	UO	UO:0000028	single-shot echo planar sequence	90	degree	UO	UO:0000185	32	MRI preprocessing	26144/session_2/rest_1/rest	UM_0026136_0026163.tar.gz	Functional Connectomes Project International Neuroimaging Data-Sharing Initiative (FCP/INDI)	doi:10.15387/fcp_indi.corr.um1	http://dx.doi.org/10.15387/fcp_indi.corr.um1
26144	Magnetic Resonance Imaging	Siemens 3T TIM Trio	Siemens	3	tesla	UO	UO:0000228	head	12	BOLD image	128	millimeter	UO	UO:0000016	256x256	millimeter	UO	UO:0000016	4x4x4	millimeter	UO	UO:0000016	2000	millisecond	UO	UO:0000028	30	millisecond	UO	UO:0000028	single-shot echo planar sequence	90	degree	UO	UO:0000185	32	MRI preprocessing	26144/session_2/rest_2/rest	UM_0026136_0026163.tar.gz	Functional Connectomes Project International Neuroimaging Data-Sharing Initiative (FCP/INDI)	doi:10.15387/fcp_indi.corr.um1	http://dx.doi.org/10.15387/fcp_indi.corr.um1
26145	Magnetic Resonance Imaging	Siemens 3T TIM Trio	Siemens	3	tesla	UO	UO:0000228	head	12	T1-weighted image	240	millimeter	UO	UO:0000016	256x256	millimeter	UO	UO:0000016	1x1x1	millimeter	UO	UO:0000016	2300	millisecond	UO	UO:0000028	2.98	millisecond	UO	UO:0000028	GRE sequence	9	degree	UO	UO:0000185	176	MRI preprocessing	26145/session_1/anat_1/anat	UM_0026136_0026163.tar.gz	Functional Connectomes Project International Neuroimaging Data-Sharing Initiative (FCP/INDI)	doi:10.15387/fcp_indi.corr.um1	http://dx.doi.org/10.15387/fcp_indi.corr.um1
26145	Magnetic Resonance Imaging	Siemens 3T TIM Trio	Siemens	3	tesla	UO	UO:0000228	head	12	BOLD image	128	millimeter	UO	UO:0000016	256x256	millimeter	UO	UO:0000016	4x4x4	millimeter	UO	UO:0000016	2000	millisecond	UO	UO:0000028	30	millisecond	UO	UO:0000028	single-shot echo planar sequence	90	degree	UO	UO:0000185	32	MRI preprocessing	26145/session_1/rest_1/rest	UM_0026136_0026163.tar.gz	Functional Connectomes Project International Neuroimaging Data-Sharing Initiative (FCP/INDI)	doi:10.15387/fcp_indi.corr.um1	http://dx.doi.org/10.15387/fcp_indi.corr.um1
26145	Magnetic Resonance Imaging	Siemens 3T TIM Trio	Siemens	3	tesla	UO	UO:0000228	head	12	BOLD image	128	millimeter	UO	UO:0000016	256x256	millimeter	UO	UO:0000016	4x4x4	millimeter	UO	UO:0000016	2000	millisecond	UO	UO:0000028	30	millisecond	UO	UO:0000028	single-shot echo planar sequence	90	degree	UO	UO:0000185	32	MRI preprocessing	26145/session_1/rest_2/rest	UM_0026136_0026163.tar.gz	Functional Connectomes Project International Neuroimaging Data-Sharing Initiative (FCP/INDI)	doi:10.15387/fcp_indi.corr.um1	http://dx.doi.org/10.15387/fcp_indi.corr.um1
26145	Magnetic Resonance Imaging	Siemens 3T TIM Trio	Siemens	3	tesla	UO	UO:0000228	head	12	T1-weighted image	240	millimeter	UO	UO:0000016	256x256	millimeter	UO	UO:0000016	1x1x1	millimeter	UO	UO:0000016	2300	millisecond	UO	UO:0000028	2.98	millisecond	UO	UO:0000028	GRE sequence	9	degree	UO	UO:0000185	176	MRI preprocessing	26145/session_2/anat_1/anat	UM_0026136_0026163.tar.gz	Functional Connectomes Project International Neuroimaging Data-Sharing Initiative (FCP/INDI)	doi:10.15387/fcp_indi.corr.um1	http://dx.doi.org/10.15387/fcp_indi.corr.um1
26145	Magnetic Resonance Imaging	Siemens 3T TIM Trio	Siemens	3	tesla	UO	UO:0000228	head	12	BOLD image	128	millimeter	UO	UO:0000016	256x256	millimeter	UO	UO:0000016	4x4x4	millimeter	UO	UO:0000016	2000	millisecond	UO	UO:0000028	30	millisecond	UO	UO:0000028	single-shot echo planar sequence	90	degree	UO	UO:0000185	32	MRI preprocessing	26145/session_2/rest_1/rest	UM_0026136_0026163.tar.gz	Functional Connectomes Project International Neuroimaging Data-Sharing Initiative (FCP/INDI)	doi:10.15387/fcp_indi.corr.um1	http://dx.doi.org/10.15387/fcp_indi.corr.um1
26145	Magnetic Resonance Imaging	Siemens 3T TIM Trio	Siemens	3	tesla	UO	UO:0000228	head	12	BOLD image	128	millimeter	UO	UO:0000016	256x256	millimeter	UO	UO:0000016	4x4x4	millimeter	UO	UO:0000016	2000	millisecond	UO	UO:0000028	30	millisecond	UO	UO:0000028	single-shot echo planar sequence	90	degree	UO	UO:0000185	32	MRI preprocessing	26145/session_2/rest_2/rest	UM_0026136_0026163.tar.gz	Functional Connectomes Project International Neuroimaging Data-Sharing Initiative (FCP/INDI)	doi:10.15387/fcp_indi.corr.um1	http://dx.doi.org/10.15387/fcp_indi.corr.um1
26146	Magnetic Resonance Imaging	Siemens 3T TIM Trio	Siemens	3	tesla	UO	UO:0000228	head	12	T1-weighted image	240	millimeter	UO	UO:0000016	256x256	millimeter	UO	UO:0000016	1x1x1	millimeter	UO	UO:0000016	2300	millisecond	UO	UO:0000028	2.98	millisecond	UO	UO:0000028	GRE sequence	9	degree	UO	UO:0000185	176	MRI preprocessing	26146/session_1/anat_1/anat	UM_0026136_0026163.tar.gz	Functional Connectomes Project International Neuroimaging Data-Sharing Initiative (FCP/INDI)	doi:10.15387/fcp_indi.corr.um1	http://dx.doi.org/10.15387/fcp_indi.corr.um1
26146	Magnetic Resonance Imaging	Siemens 3T TIM Trio	Siemens	3	tesla	UO	UO:0000228	head	12	BOLD image	128	millimeter	UO	UO:0000016	256x256	millimeter	UO	UO:0000016	4x4x4	millimeter	UO	UO:0000016	2000	millisecond	UO	UO:0000028	30	millisecond	UO	UO:0000028	single-shot echo planar sequence	90	degree	UO	UO:0000185	32	MRI preprocessing	26146/session_1/rest_1/rest	UM_0026136_0026163.tar.gz	Functional Connectomes Project International Neuroimaging Data-Sharing Initiative (FCP/INDI)	doi:10.15387/fcp_indi.corr.um1	http://dx.doi.org/10.15387/fcp_indi.corr.um1
26146	Magnetic Resonance Imaging	Siemens 3T TIM Trio	Siemens	3	tesla	UO	UO:0000228	head	12	BOLD image	128	millimeter	UO	UO:0000016	256x256	millimeter	UO	UO:0000016	4x4x4	millimeter	UO	UO:0000016	2000	millisecond	UO	UO:0000028	30	millisecond	UO	UO:0000028	single-shot echo planar sequence	90	degree	UO	UO:0000185	32	MRI preprocessing	26146/session_1/rest_2/rest	UM_0026136_0026163.tar.gz	Functional Connectomes Project International Neuroimaging Data-Sharing Initiative (FCP/INDI)	doi:10.15387/fcp_indi.corr.um1	http://dx.doi.org/10.15387/fcp_indi.corr.um1
26146	Magnetic Resonance Imaging	Siemens 3T TIM Trio	Siemens	3	tesla	UO	UO:0000228	head	12	T1-weighted image	240	millimeter	UO	UO:0000016	256x256	millimeter	UO	UO:0000016	1x1x1	millimeter	UO	UO:0000016	2300	millisecond	UO	UO:0000028	2.98	millisecond	UO	UO:0000028	GRE sequence	9	degree	UO	UO:0000185	176	MRI preprocessing	26146/session_2/anat_1/anat	UM_0026136_0026163.tar.gz	Functional Connectomes Project International Neuroimaging Data-Sharing Initiative (FCP/INDI)	doi:10.15387/fcp_indi.corr.um1	http://dx.doi.org/10.15387/fcp_indi.corr.um1
26146	Magnetic Resonance Imaging	Siemens 3T TIM Trio	Siemens	3	tesla	UO	UO:0000228	head	12	BOLD image	128	millimeter	UO	UO:0000016	256x256	millimeter	UO	UO:0000016	4x4x4	millimeter	UO	UO:0000016	2000	millisecond	UO	UO:0000028	30	millisecond	UO	UO:0000028	single-shot echo planar sequence	90	degree	UO	UO:0000185	32	MRI preprocessing	26146/session_2/rest_1/rest	UM_0026136_0026163.tar.gz	Functional Connectomes Project International Neuroimaging Data-Sharing Initiative (FCP/INDI)	doi:10.15387/fcp_indi.corr.um1	http://dx.doi.org/10.15387/fcp_indi.corr.um1
26146	Magnetic Resonance Imaging	Siemens 3T TIM Trio	Siemens	3	tesla	UO	UO:0000228	head	12	BOLD image	128	millimeter	UO	UO:0000016	256x256	millimeter	UO	UO:0000016	4x4x4	millimeter	UO	UO:0000016	2000	millisecond	UO	UO:0000028	30	millisecond	UO	UO:0000028	single-shot echo planar sequence	90	degree	UO	UO:0000185	32	MRI preprocessing	26146/session_2/rest_2/rest	UM_0026136_0026163.tar.gz	Functional Connectomes Project International Neuroimaging Data-Sharing Initiative (FCP/INDI)	doi:10.15387/fcp_indi.corr.um1	http://dx.doi.org/10.15387/fcp_indi.corr.um1
26147	Magnetic Resonance Imaging	Siemens 3T TIM Trio	Siemens	3	tesla	UO	UO:0000228	head	12	T1-weighted image	240	millimeter	UO	UO:0000016	256x256	millimeter	UO	UO:0000016	1x1x1	millimeter	UO	UO:0000016	2300	millisecond	UO	UO:0000028	2.98	millisecond	UO	UO:0000028	GRE sequence	9	degree	UO	UO:0000185	176	MRI preprocessing	26147/session_1/anat_1/anat	UM_0026136_0026163.tar.gz	Functional Connectomes Project International Neuroimaging Data-Sharing Initiative (FCP/INDI)	doi:10.15387/fcp_indi.corr.um1	http://dx.doi.org/10.15387/fcp_indi.corr.um1
26147	Magnetic Resonance Imaging	Siemens 3T TIM Trio	Siemens	3	tesla	UO	UO:0000228	head	12	BOLD image	128	millimeter	UO	UO:0000016	256x256	millimeter	UO	UO:0000016	4x4x4	millimeter	UO	UO:0000016	2000	millisecond	UO	UO:0000028	30	millisecond	UO	UO:0000028	single-shot echo planar sequence	90	degree	UO	UO:0000185	32	MRI preprocessing	26147/session_1/rest_1/rest	UM_0026136_0026163.tar.gz	Functional Connectomes Project International Neuroimaging Data-Sharing Initiative (FCP/INDI)	doi:10.15387/fcp_indi.corr.um1	http://dx.doi.org/10.15387/fcp_indi.corr.um1
26147	Magnetic Resonance Imaging	Siemens 3T TIM Trio	Siemens	3	tesla	UO	UO:0000228	head	12	BOLD image	128	millimeter	UO	UO:0000016	256x256	millimeter	UO	UO:0000016	4x4x4	millimeter	UO	UO:0000016	2000	millisecond	UO	UO:0000028	30	millisecond	UO	UO:0000028	single-shot echo planar sequence	90	degree	UO	UO:0000185	32	MRI preprocessing	26147/session_1/rest_2/rest	UM_0026136_0026163.tar.gz	Functional Connectomes Project International Neuroimaging Data-Sharing Initiative (FCP/INDI)	doi:10.15387/fcp_indi.corr.um1	http://dx.doi.org/10.15387/fcp_indi.corr.um1
26147	Magnetic Resonance Imaging	Siemens 3T TIM Trio	Siemens	3	tesla	UO	UO:0000228	head	12	T1-weighted image	240	millimeter	UO	UO:0000016	256x256	millimeter	UO	UO:0000016	1x1x1	millimeter	UO	UO:0000016	2300	millisecond	UO	UO:0000028	2.98	millisecond	UO	UO:0000028	GRE sequence	9	degree	UO	UO:0000185	176	MRI preprocessing	26147/session_2/anat_1/anat	UM_0026136_0026163.tar.gz	Functional Connectomes Project International Neuroimaging Data-Sharing Initiative (FCP/INDI)	doi:10.15387/fcp_indi.corr.um1	http://dx.doi.org/10.15387/fcp_indi.corr.um1
26147	Magnetic Resonance Imaging	Siemens 3T TIM Trio	Siemens	3	tesla	UO	UO:0000228	head	12	BOLD image	128	millimeter	UO	UO:0000016	256x256	millimeter	UO	UO:0000016	4x4x4	millimeter	UO	UO:0000016	2000	millisecond	UO	UO:0000028	30	millisecond	UO	UO:0000028	single-shot echo planar sequence	90	degree	UO	UO:0000185	32	MRI preprocessing	26147/session_2/rest_1/rest	UM_0026136_0026163.tar.gz	Functional Connectomes Project International Neuroimaging Data-Sharing Initiative (FCP/INDI)	doi:10.15387/fcp_indi.corr.um1	http://dx.doi.org/10.15387/fcp_indi.corr.um1
26147	Magnetic Resonance Imaging	Siemens 3T TIM Trio	Siemens	3	tesla	UO	UO:0000228	head	12	BOLD image	128	millimeter	UO	UO:0000016	256x256	millimeter	UO	UO:0000016	4x4x4	millimeter	UO	UO:0000016	2000	millisecond	UO	UO:0000028	30	millisecond	UO	UO:0000028	single-shot echo planar sequence	90	degree	UO	UO:0000185	32	MRI preprocessing	26147/session_2/rest_2/rest	UM_0026136_0026163.tar.gz	Functional Connectomes Project International Neuroimaging Data-Sharing Initiative (FCP/INDI)	doi:10.15387/fcp_indi.corr.um1	http://dx.doi.org/10.15387/fcp_indi.corr.um1
26148	Magnetic Resonance Imaging	Siemens 3T TIM Trio	Siemens	3	tesla	UO	UO:0000228	head	12	T1-weighted image	240	millimeter	UO	UO:0000016	256x256	millimeter	UO	UO:0000016	1x1x1	millimeter	UO	UO:0000016	2300	millisecond	UO	UO:0000028	2.98	millisecond	UO	UO:0000028	GRE sequence	9	degree	UO	UO:0000185	176	MRI preprocessing	26148/session_1/anat_1/anat	UM_0026136_0026163.tar.gz	Functional Connectomes Project International Neuroimaging Data-Sharing Initiative (FCP/INDI)	doi:10.15387/fcp_indi.corr.um1	http://dx.doi.org/10.15387/fcp_indi.corr.um1
26148	Magnetic Resonance Imaging	Siemens 3T TIM Trio	Siemens	3	tesla	UO	UO:0000228	head	12	BOLD image	128	millimeter	UO	UO:0000016	256x256	millimeter	UO	UO:0000016	4x4x4	millimeter	UO	UO:0000016	2000	millisecond	UO	UO:0000028	30	millisecond	UO	UO:0000028	single-shot echo planar sequence	90	degree	UO	UO:0000185	32	MRI preprocessing	26148/session_1/rest_1/rest	UM_0026136_0026163.tar.gz	Functional Connectomes Project International Neuroimaging Data-Sharing Initiative (FCP/INDI)	doi:10.15387/fcp_indi.corr.um1	http://dx.doi.org/10.15387/fcp_indi.corr.um1
26148	Magnetic Resonance Imaging	Siemens 3T TIM Trio	Siemens	3	tesla	UO	UO:0000228	head	12	BOLD image	128	millimeter	UO	UO:0000016	256x256	millimeter	UO	UO:0000016	4x4x4	millimeter	UO	UO:0000016	2000	millisecond	UO	UO:0000028	30	millisecond	UO	UO:0000028	single-shot echo planar sequence	90	degree	UO	UO:0000185	32	MRI preprocessing	26148/session_1/rest_2/rest	UM_0026136_0026163.tar.gz	Functional Connectomes Project International Neuroimaging Data-Sharing Initiative (FCP/INDI)	doi:10.15387/fcp_indi.corr.um1	http://dx.doi.org/10.15387/fcp_indi.corr.um1
26148	Magnetic Resonance Imaging	Siemens 3T TIM Trio	Siemens	3	tesla	UO	UO:0000228	head	12	T1-weighted image	240	millimeter	UO	UO:0000016	256x256	millimeter	UO	UO:0000016	1x1x1	millimeter	UO	UO:0000016	2300	millisecond	UO	UO:0000028	2.98	millisecond	UO	UO:0000028	GRE sequence	9	degree	UO	UO:0000185	176	MRI preprocessing	26148/session_2/anat_1/anat	UM_0026136_0026163.tar.gz	Functional Connectomes Project International Neuroimaging Data-Sharing Initiative (FCP/INDI)	doi:10.15387/fcp_indi.corr.um1	http://dx.doi.org/10.15387/fcp_indi.corr.um1
26148	Magnetic Resonance Imaging	Siemens 3T TIM Trio	Siemens	3	tesla	UO	UO:0000228	head	12	BOLD image	128	millimeter	UO	UO:0000016	256x256	millimeter	UO	UO:0000016	4x4x4	millimeter	UO	UO:0000016	2000	millisecond	UO	UO:0000028	30	millisecond	UO	UO:0000028	single-shot echo planar sequence	90	degree	UO	UO:0000185	32	MRI preprocessing	26148/session_2/rest_1/rest	UM_0026136_0026163.tar.gz	Functional Connectomes Project International Neuroimaging Data-Sharing Initiative (FCP/INDI)	doi:10.15387/fcp_indi.corr.um1	http://dx.doi.org/10.15387/fcp_indi.corr.um1
26148	Magnetic Resonance Imaging	Siemens 3T TIM Trio	Siemens	3	tesla	UO	UO:0000228	head	12	BOLD image	128	millimeter	UO	UO:0000016	256x256	millimeter	UO	UO:0000016	4x4x4	millimeter	UO	UO:0000016	2000	millisecond	UO	UO:0000028	30	millisecond	UO	UO:0000028	single-shot echo planar sequence	90	degree	UO	UO:0000185	32	MRI preprocessing	26148/session_2/rest_2/rest	UM_0026136_0026163.tar.gz	Functional Connectomes Project International Neuroimaging Data-Sharing Initiative (FCP/INDI)	doi:10.15387/fcp_indi.corr.um1	http://dx.doi.org/10.15387/fcp_indi.corr.um1
26149	Magnetic Resonance Imaging	Siemens 3T TIM Trio	Siemens	3	tesla	UO	UO:0000228	head	12	T1-weighted image	240	millimeter	UO	UO:0000016	256x256	millimeter	UO	UO:0000016	1x1x1	millimeter	UO	UO:0000016	2300	millisecond	UO	UO:0000028	2.98	millisecond	UO	UO:0000028	GRE sequence	9	degree	UO	UO:0000185	176	MRI preprocessing	26149/session_1/anat_1/anat	UM_0026136_0026163.tar.gz	Functional Connectomes Project International Neuroimaging Data-Sharing Initiative (FCP/INDI)	doi:10.15387/fcp_indi.corr.um1	http://dx.doi.org/10.15387/fcp_indi.corr.um1
26149	Magnetic Resonance Imaging	Siemens 3T TIM Trio	Siemens	3	tesla	UO	UO:0000228	head	12	BOLD image	128	millimeter	UO	UO:0000016	256x256	millimeter	UO	UO:0000016	4x4x4	millimeter	UO	UO:0000016	2000	millisecond	UO	UO:0000028	30	millisecond	UO	UO:0000028	single-shot echo planar sequence	90	degree	UO	UO:0000185	32	MRI preprocessing	26149/session_1/rest_1/rest	UM_0026136_0026163.tar.gz	Functional Connectomes Project International Neuroimaging Data-Sharing Initiative (FCP/INDI)	doi:10.15387/fcp_indi.corr.um1	http://dx.doi.org/10.15387/fcp_indi.corr.um1
26149	Magnetic Resonance Imaging	Siemens 3T TIM Trio	Siemens	3	tesla	UO	UO:0000228	head	12	BOLD image	128	millimeter	UO	UO:0000016	256x256	millimeter	UO	UO:0000016	4x4x4	millimeter	UO	UO:0000016	2000	millisecond	UO	UO:0000028	30	millisecond	UO	UO:0000028	single-shot echo planar sequence	90	degree	UO	UO:0000185	32	MRI preprocessing	26149/session_1/rest_2/rest	UM_0026136_0026163.tar.gz	Functional Connectomes Project International Neuroimaging Data-Sharing Initiative (FCP/INDI)	doi:10.15387/fcp_indi.corr.um1	http://dx.doi.org/10.15387/fcp_indi.corr.um1
26149	Magnetic Resonance Imaging	Siemens 3T TIM Trio	Siemens	3	tesla	UO	UO:0000228	head	12	T1-weighted image	240	millimeter	UO	UO:0000016	256x256	millimeter	UO	UO:0000016	1x1x1	millimeter	UO	UO:0000016	2300	millisecond	UO	UO:0000028	2.98	millisecond	UO	UO:0000028	GRE sequence	9	degree	UO	UO:0000185	176	MRI preprocessing	26149/session_2/anat_1/anat	UM_0026136_0026163.tar.gz	Functional Connectomes Project International Neuroimaging Data-Sharing Initiative (FCP/INDI)	doi:10.15387/fcp_indi.corr.um1	http://dx.doi.org/10.15387/fcp_indi.corr.um1
26149	Magnetic Resonance Imaging	Siemens 3T TIM Trio	Siemens	3	tesla	UO	UO:0000228	head	12	BOLD image	128	millimeter	UO	UO:0000016	256x256	millimeter	UO	UO:0000016	4x4x4	millimeter	UO	UO:0000016	2000	millisecond	UO	UO:0000028	30	millisecond	UO	UO:0000028	single-shot echo planar sequence	90	degree	UO	UO:0000185	32	MRI preprocessing	26149/session_2/rest_1/rest	UM_0026136_0026163.tar.gz	Functional Connectomes Project International Neuroimaging Data-Sharing Initiative (FCP/INDI)	doi:10.15387/fcp_indi.corr.um1	http://dx.doi.org/10.15387/fcp_indi.corr.um1
26149	Magnetic Resonance Imaging	Siemens 3T TIM Trio	Siemens	3	tesla	UO	UO:0000228	head	12	BOLD image	128	millimeter	UO	UO:0000016	256x256	millimeter	UO	UO:0000016	4x4x4	millimeter	UO	UO:0000016	2000	millisecond	UO	UO:0000028	30	millisecond	UO	UO:0000028	single-shot echo planar sequence	90	degree	UO	UO:0000185	32	MRI preprocessing	26149/session_2/rest_2/rest	UM_0026136_0026163.tar.gz	Functional Connectomes Project International Neuroimaging Data-Sharing Initiative (FCP/INDI)	doi:10.15387/fcp_indi.corr.um1	http://dx.doi.org/10.15387/fcp_indi.corr.um1
26150	Magnetic Resonance Imaging	Siemens 3T TIM Trio	Siemens	3	tesla	UO	UO:0000228	head	12	T1-weighted image	240	millimeter	UO	UO:0000016	256x256	millimeter	UO	UO:0000016	1x1x1	millimeter	UO	UO:0000016	2300	millisecond	UO	UO:0000028	2.98	millisecond	UO	UO:0000028	GRE sequence	9	degree	UO	UO:0000185	176	MRI preprocessing	26150/session_1/anat_1/anat	UM_0026136_0026163.tar.gz	Functional Connectomes Project International Neuroimaging Data-Sharing Initiative (FCP/INDI)	doi:10.15387/fcp_indi.corr.um1	http://dx.doi.org/10.15387/fcp_indi.corr.um1
26150	Magnetic Resonance Imaging	Siemens 3T TIM Trio	Siemens	3	tesla	UO	UO:0000228	head	12	BOLD image	128	millimeter	UO	UO:0000016	256x256	millimeter	UO	UO:0000016	4x4x4	millimeter	UO	UO:0000016	2000	millisecond	UO	UO:0000028	30	millisecond	UO	UO:0000028	single-shot echo planar sequence	90	degree	UO	UO:0000185	32	MRI preprocessing	26150/session_1/rest_1/rest	UM_0026136_0026163.tar.gz	Functional Connectomes Project International Neuroimaging Data-Sharing Initiative (FCP/INDI)	doi:10.15387/fcp_indi.corr.um1	http://dx.doi.org/10.15387/fcp_indi.corr.um1
26150	Magnetic Resonance Imaging	Siemens 3T TIM Trio	Siemens	3	tesla	UO	UO:0000228	head	12	BOLD image	128	millimeter	UO	UO:0000016	256x256	millimeter	UO	UO:0000016	4x4x4	millimeter	UO	UO:0000016	2000	millisecond	UO	UO:0000028	30	millisecond	UO	UO:0000028	single-shot echo planar sequence	90	degree	UO	UO:0000185	32	MRI preprocessing	26150/session_1/rest_2/rest	UM_0026136_0026163.tar.gz	Functional Connectomes Project International Neuroimaging Data-Sharing Initiative (FCP/INDI)	doi:10.15387/fcp_indi.corr.um1	http://dx.doi.org/10.15387/fcp_indi.corr.um1
26150	Magnetic Resonance Imaging	Siemens 3T TIM Trio	Siemens	3	tesla	UO	UO:0000228	head	12	T1-weighted image	240	millimeter	UO	UO:0000016	256x256	millimeter	UO	UO:0000016	1x1x1	millimeter	UO	UO:0000016	2300	millisecond	UO	UO:0000028	2.98	millisecond	UO	UO:0000028	GRE sequence	9	degree	UO	UO:0000185	176	MRI preprocessing	26150/session_2/anat_1/anat	UM_0026136_0026163.tar.gz	Functional Connectomes Project International Neuroimaging Data-Sharing Initiative (FCP/INDI)	doi:10.15387/fcp_indi.corr.um1	http://dx.doi.org/10.15387/fcp_indi.corr.um1
26150	Magnetic Resonance Imaging	Siemens 3T TIM Trio	Siemens	3	tesla	UO	UO:0000228	head	12	BOLD image	128	millimeter	UO	UO:0000016	256x256	millimeter	UO	UO:0000016	4x4x4	millimeter	UO	UO:0000016	2000	millisecond	UO	UO:0000028	30	millisecond	UO	UO:0000028	single-shot echo planar sequence	90	degree	UO	UO:0000185	32	MRI preprocessing	26150/session_2/rest_1/rest	UM_0026136_0026163.tar.gz	Functional Connectomes Project International Neuroimaging Data-Sharing Initiative (FCP/INDI)	doi:10.15387/fcp_indi.corr.um1	http://dx.doi.org/10.15387/fcp_indi.corr.um1
26150	Magnetic Resonance Imaging	Siemens 3T TIM Trio	Siemens	3	tesla	UO	UO:0000228	head	12	BOLD image	128	millimeter	UO	UO:0000016	256x256	millimeter	UO	UO:0000016	4x4x4	millimeter	UO	UO:0000016	2000	millisecond	UO	UO:0000028	30	millisecond	UO	UO:0000028	single-shot echo planar sequence	90	degree	UO	UO:0000185	32	MRI preprocessing	26150/session_2/rest_2/rest	UM_0026136_0026163.tar.gz	Functional Connectomes Project International Neuroimaging Data-Sharing Initiative (FCP/INDI)	doi:10.15387/fcp_indi.corr.um1	http://dx.doi.org/10.15387/fcp_indi.corr.um1
26151	Magnetic Resonance Imaging	Siemens 3T TIM Trio	Siemens	3	tesla	UO	UO:0000228	head	12	T1-weighted image	240	millimeter	UO	UO:0000016	256x256	millimeter	UO	UO:0000016	1x1x1	millimeter	UO	UO:0000016	2300	millisecond	UO	UO:0000028	2.98	millisecond	UO	UO:0000028	GRE sequence	9	degree	UO	UO:0000185	176	MRI preprocessing	26151/session_1/anat_1/anat	UM_0026136_0026163.tar.gz	Functional Connectomes Project International Neuroimaging Data-Sharing Initiative (FCP/INDI)	doi:10.15387/fcp_indi.corr.um1	http://dx.doi.org/10.15387/fcp_indi.corr.um1
26151	Magnetic Resonance Imaging	Siemens 3T TIM Trio	Siemens	3	tesla	UO	UO:0000228	head	12	BOLD image	128	millimeter	UO	UO:0000016	256x256	millimeter	UO	UO:0000016	4x4x4	millimeter	UO	UO:0000016	2000	millisecond	UO	UO:0000028	30	millisecond	UO	UO:0000028	single-shot echo planar sequence	90	degree	UO	UO:0000185	32	MRI preprocessing	26151/session_1/rest_1/rest	UM_0026136_0026163.tar.gz	Functional Connectomes Project International Neuroimaging Data-Sharing Initiative (FCP/INDI)	doi:10.15387/fcp_indi.corr.um1	http://dx.doi.org/10.15387/fcp_indi.corr.um1
26151	Magnetic Resonance Imaging	Siemens 3T TIM Trio	Siemens	3	tesla	UO	UO:0000228	head	12	BOLD image	128	millimeter	UO	UO:0000016	256x256	millimeter	UO	UO:0000016	4x4x4	millimeter	UO	UO:0000016	2000	millisecond	UO	UO:0000028	30	millisecond	UO	UO:0000028	single-shot echo planar sequence	90	degree	UO	UO:0000185	32	MRI preprocessing	26151/session_1/rest_2/rest	UM_0026136_0026163.tar.gz	Functional Connectomes Project International Neuroimaging Data-Sharing Initiative (FCP/INDI)	doi:10.15387/fcp_indi.corr.um1	http://dx.doi.org/10.15387/fcp_indi.corr.um1
26151	Magnetic Resonance Imaging	Siemens 3T TIM Trio	Siemens	3	tesla	UO	UO:0000228	head	12	T1-weighted image	240	millimeter	UO	UO:0000016	256x256	millimeter	UO	UO:0000016	1x1x1	millimeter	UO	UO:0000016	2300	millisecond	UO	UO:0000028	2.98	millisecond	UO	UO:0000028	GRE sequence	9	degree	UO	UO:0000185	176	MRI preprocessing	26151/session_2/anat_1/anat	UM_0026136_0026163.tar.gz	Functional Connectomes Project International Neuroimaging Data-Sharing Initiative (FCP/INDI)	doi:10.15387/fcp_indi.corr.um1	http://dx.doi.org/10.15387/fcp_indi.corr.um1
26151	Magnetic Resonance Imaging	Siemens 3T TIM Trio	Siemens	3	tesla	UO	UO:0000228	head	12	BOLD image	128	millimeter	UO	UO:0000016	256x256	millimeter	UO	UO:0000016	4x4x4	millimeter	UO	UO:0000016	2000	millisecond	UO	UO:0000028	30	millisecond	UO	UO:0000028	single-shot echo planar sequence	90	degree	UO	UO:0000185	32	MRI preprocessing	26151/session_2/rest_1/rest	UM_0026136_0026163.tar.gz	Functional Connectomes Project International Neuroimaging Data-Sharing Initiative (FCP/INDI)	doi:10.15387/fcp_indi.corr.um1	http://dx.doi.org/10.15387/fcp_indi.corr.um1
26151	Magnetic Resonance Imaging	Siemens 3T TIM Trio	Siemens	3	tesla	UO	UO:0000228	head	12	BOLD image	128	millimeter	UO	UO:0000016	256x256	millimeter	UO	UO:0000016	4x4x4	millimeter	UO	UO:0000016	2000	millisecond	UO	UO:0000028	30	millisecond	UO	UO:0000028	single-shot echo planar sequence	90	degree	UO	UO:0000185	32	MRI preprocessing	26151/session_2/rest_2/rest	UM_0026136_0026163.tar.gz	Functional Connectomes Project International Neuroimaging Data-Sharing Initiative (FCP/INDI)	doi:10.15387/fcp_indi.corr.um1	http://dx.doi.org/10.15387/fcp_indi.corr.um1
26152	Magnetic Resonance Imaging	Siemens 3T TIM Trio	Siemens	3	tesla	UO	UO:0000228	head	12	T1-weighted image	240	millimeter	UO	UO:0000016	256x256	millimeter	UO	UO:0000016	1x1x1	millimeter	UO	UO:0000016	2300	millisecond	UO	UO:0000028	2.98	millisecond	UO	UO:0000028	GRE sequence	9	degree	UO	UO:0000185	176	MRI preprocessing	26152/session_1/anat_1/anat	UM_0026136_0026163.tar.gz	Functional Connectomes Project International Neuroimaging Data-Sharing Initiative (FCP/INDI)	doi:10.15387/fcp_indi.corr.um1	http://dx.doi.org/10.15387/fcp_indi.corr.um1
26152	Magnetic Resonance Imaging	Siemens 3T TIM Trio	Siemens	3	tesla	UO	UO:0000228	head	12	BOLD image	128	millimeter	UO	UO:0000016	256x256	millimeter	UO	UO:0000016	4x4x4	millimeter	UO	UO:0000016	2000	millisecond	UO	UO:0000028	30	millisecond	UO	UO:0000028	single-shot echo planar sequence	90	degree	UO	UO:0000185	32	MRI preprocessing	26152/session_1/rest_1/rest	UM_0026136_0026163.tar.gz	Functional Connectomes Project International Neuroimaging Data-Sharing Initiative (FCP/INDI)	doi:10.15387/fcp_indi.corr.um1	http://dx.doi.org/10.15387/fcp_indi.corr.um1
26152	Magnetic Resonance Imaging	Siemens 3T TIM Trio	Siemens	3	tesla	UO	UO:0000228	head	12	BOLD image	128	millimeter	UO	UO:0000016	256x256	millimeter	UO	UO:0000016	4x4x4	millimeter	UO	UO:0000016	2000	millisecond	UO	UO:0000028	30	millisecond	UO	UO:0000028	single-shot echo planar sequence	90	degree	UO	UO:0000185	32	MRI preprocessing	26152/session_1/rest_2/rest	UM_0026136_0026163.tar.gz	Functional Connectomes Project International Neuroimaging Data-Sharing Initiative (FCP/INDI)	doi:10.15387/fcp_indi.corr.um1	http://dx.doi.org/10.15387/fcp_indi.corr.um1
26152	Magnetic Resonance Imaging	Siemens 3T TIM Trio	Siemens	3	tesla	UO	UO:0000228	head	12	T1-weighted image	240	millimeter	UO	UO:0000016	256x256	millimeter	UO	UO:0000016	1x1x1	millimeter	UO	UO:0000016	2300	millisecond	UO	UO:0000028	2.98	millisecond	UO	UO:0000028	GRE sequence	9	degree	UO	UO:0000185	176	MRI preprocessing	26152/session_2/anat_1/anat	UM_0026136_0026163.tar.gz	Functional Connectomes Project International Neuroimaging Data-Sharing Initiative (FCP/INDI)	doi:10.15387/fcp_indi.corr.um1	http://dx.doi.org/10.15387/fcp_indi.corr.um1
26152	Magnetic Resonance Imaging	Siemens 3T TIM Trio	Siemens	3	tesla	UO	UO:0000228	head	12	BOLD image	128	millimeter	UO	UO:0000016	256x256	millimeter	UO	UO:0000016	4x4x4	millimeter	UO	UO:0000016	2000	millisecond	UO	UO:0000028	30	millisecond	UO	UO:0000028	single-shot echo planar sequence	90	degree	UO	UO:0000185	32	MRI preprocessing	26152/session_2/rest_1/rest	UM_0026136_0026163.tar.gz	Functional Connectomes Project International Neuroimaging Data-Sharing Initiative (FCP/INDI)	doi:10.15387/fcp_indi.corr.um1	http://dx.doi.org/10.15387/fcp_indi.corr.um1
26152	Magnetic Resonance Imaging	Siemens 3T TIM Trio	Siemens	3	tesla	UO	UO:0000228	head	12	BOLD image	128	millimeter	UO	UO:0000016	256x256	millimeter	UO	UO:0000016	4x4x4	millimeter	UO	UO:0000016	2000	millisecond	UO	UO:0000028	30	millisecond	UO	UO:0000028	single-shot echo planar sequence	90	degree	UO	UO:0000185	32	MRI preprocessing	26152/session_2/rest_2/rest	UM_0026136_0026163.tar.gz	Functional Connectomes Project International Neuroimaging Data-Sharing Initiative (FCP/INDI)	doi:10.15387/fcp_indi.corr.um1	http://dx.doi.org/10.15387/fcp_indi.corr.um1
26153	Magnetic Resonance Imaging	Siemens 3T TIM Trio	Siemens	3	tesla	UO	UO:0000228	head	12	T1-weighted image	240	millimeter	UO	UO:0000016	256x256	millimeter	UO	UO:0000016	1x1x1	millimeter	UO	UO:0000016	2300	millisecond	UO	UO:0000028	2.98	millisecond	UO	UO:0000028	GRE sequence	9	degree	UO	UO:0000185	176	MRI preprocessing	26153/session_1/anat_1/anat	UM_0026136_0026163.tar.gz	Functional Connectomes Project International Neuroimaging Data-Sharing Initiative (FCP/INDI)	doi:10.15387/fcp_indi.corr.um1	http://dx.doi.org/10.15387/fcp_indi.corr.um1
26153	Magnetic Resonance Imaging	Siemens 3T TIM Trio	Siemens	3	tesla	UO	UO:0000228	head	12	BOLD image	128	millimeter	UO	UO:0000016	256x256	millimeter	UO	UO:0000016	4x4x4	millimeter	UO	UO:0000016	2000	millisecond	UO	UO:0000028	30	millisecond	UO	UO:0000028	single-shot echo planar sequence	90	degree	UO	UO:0000185	32	MRI preprocessing	26153/session_1/rest_1/rest	UM_0026136_0026163.tar.gz	Functional Connectomes Project International Neuroimaging Data-Sharing Initiative (FCP/INDI)	doi:10.15387/fcp_indi.corr.um1	http://dx.doi.org/10.15387/fcp_indi.corr.um1
26153	Magnetic Resonance Imaging	Siemens 3T TIM Trio	Siemens	3	tesla	UO	UO:0000228	head	12	BOLD image	128	millimeter	UO	UO:0000016	256x256	millimeter	UO	UO:0000016	4x4x4	millimeter	UO	UO:0000016	2000	millisecond	UO	UO:0000028	30	millisecond	UO	UO:0000028	single-shot echo planar sequence	90	degree	UO	UO:0000185	32	MRI preprocessing	26153/session_1/rest_2/rest	UM_0026136_0026163.tar.gz	Functional Connectomes Project International Neuroimaging Data-Sharing Initiative (FCP/INDI)	doi:10.15387/fcp_indi.corr.um1	http://dx.doi.org/10.15387/fcp_indi.corr.um1
26153	Magnetic Resonance Imaging	Siemens 3T TIM Trio	Siemens	3	tesla	UO	UO:0000228	head	12	T1-weighted image	240	millimeter	UO	UO:0000016	256x256	millimeter	UO	UO:0000016	1x1x1	millimeter	UO	UO:0000016	2300	millisecond	UO	UO:0000028	2.98	millisecond	UO	UO:0000028	GRE sequence	9	degree	UO	UO:0000185	176	MRI preprocessing	26153/session_2/anat_1/anat	UM_0026136_0026163.tar.gz	Functional Connectomes Project International Neuroimaging Data-Sharing Initiative (FCP/INDI)	doi:10.15387/fcp_indi.corr.um1	http://dx.doi.org/10.15387/fcp_indi.corr.um1
26153	Magnetic Resonance Imaging	Siemens 3T TIM Trio	Siemens	3	tesla	UO	UO:0000228	head	12	BOLD image	128	millimeter	UO	UO:0000016	256x256	millimeter	UO	UO:0000016	4x4x4	millimeter	UO	UO:0000016	2000	millisecond	UO	UO:0000028	30	millisecond	UO	UO:0000028	single-shot echo planar sequence	90	degree	UO	UO:0000185	32	MRI preprocessing	26153/session_2/rest_1/rest	UM_0026136_0026163.tar.gz	Functional Connectomes Project International Neuroimaging Data-Sharing Initiative (FCP/INDI)	doi:10.15387/fcp_indi.corr.um1	http://dx.doi.org/10.15387/fcp_indi.corr.um1
26153	Magnetic Resonance Imaging	Siemens 3T TIM Trio	Siemens	3	tesla	UO	UO:0000228	head	12	BOLD image	128	millimeter	UO	UO:0000016	256x256	millimeter	UO	UO:0000016	4x4x4	millimeter	UO	UO:0000016	2000	millisecond	UO	UO:0000028	30	millisecond	UO	UO:0000028	single-shot echo planar sequence	90	degree	UO	UO:0000185	32	MRI preprocessing	26153/session_2/rest_2/rest	UM_0026136_0026163.tar.gz	Functional Connectomes Project International Neuroimaging Data-Sharing Initiative (FCP/INDI)	doi:10.15387/fcp_indi.corr.um1	http://dx.doi.org/10.15387/fcp_indi.corr.um1
26154	Magnetic Resonance Imaging	Siemens 3T TIM Trio	Siemens	3	tesla	UO	UO:0000228	head	12	T1-weighted image	240	millimeter	UO	UO:0000016	256x256	millimeter	UO	UO:0000016	1x1x1	millimeter	UO	UO:0000016	2300	millisecond	UO	UO:0000028	2.98	millisecond	UO	UO:0000028	GRE sequence	9	degree	UO	UO:0000185	176	MRI preprocessing	26154/session_1/anat_1/anat	UM_0026136_0026163.tar.gz	Functional Connectomes Project International Neuroimaging Data-Sharing Initiative (FCP/INDI)	doi:10.15387/fcp_indi.corr.um1	http://dx.doi.org/10.15387/fcp_indi.corr.um1
26154	Magnetic Resonance Imaging	Siemens 3T TIM Trio	Siemens	3	tesla	UO	UO:0000228	head	12	BOLD image	128	millimeter	UO	UO:0000016	256x256	millimeter	UO	UO:0000016	4x4x4	millimeter	UO	UO:0000016	2000	millisecond	UO	UO:0000028	30	millisecond	UO	UO:0000028	single-shot echo planar sequence	90	degree	UO	UO:0000185	32	MRI preprocessing	26154/session_1/rest_1/rest	UM_0026136_0026163.tar.gz	Functional Connectomes Project International Neuroimaging Data-Sharing Initiative (FCP/INDI)	doi:10.15387/fcp_indi.corr.um1	http://dx.doi.org/10.15387/fcp_indi.corr.um1
26154	Magnetic Resonance Imaging	Siemens 3T TIM Trio	Siemens	3	tesla	UO	UO:0000228	head	12	BOLD image	128	millimeter	UO	UO:0000016	256x256	millimeter	UO	UO:0000016	4x4x4	millimeter	UO	UO:0000016	2000	millisecond	UO	UO:0000028	30	millisecond	UO	UO:0000028	single-shot echo planar sequence	90	degree	UO	UO:0000185	32	MRI preprocessing	26154/session_1/rest_2/rest	UM_0026136_0026163.tar.gz	Functional Connectomes Project International Neuroimaging Data-Sharing Initiative (FCP/INDI)	doi:10.15387/fcp_indi.corr.um1	http://dx.doi.org/10.15387/fcp_indi.corr.um1
26154	Magnetic Resonance Imaging	Siemens 3T TIM Trio	Siemens	3	tesla	UO	UO:0000228	head	12	T1-weighted image	240	millimeter	UO	UO:0000016	256x256	millimeter	UO	UO:0000016	1x1x1	millimeter	UO	UO:0000016	2300	millisecond	UO	UO:0000028	2.98	millisecond	UO	UO:0000028	GRE sequence	9	degree	UO	UO:0000185	176	MRI preprocessing	26154/session_2/anat_1/anat	UM_0026136_0026163.tar.gz	Functional Connectomes Project International Neuroimaging Data-Sharing Initiative (FCP/INDI)	doi:10.15387/fcp_indi.corr.um1	http://dx.doi.org/10.15387/fcp_indi.corr.um1
26154	Magnetic Resonance Imaging	Siemens 3T TIM Trio	Siemens	3	tesla	UO	UO:0000228	head	12	BOLD image	128	millimeter	UO	UO:0000016	256x256	millimeter	UO	UO:0000016	4x4x4	millimeter	UO	UO:0000016	2000	millisecond	UO	UO:0000028	30	millisecond	UO	UO:0000028	single-shot echo planar sequence	90	degree	UO	UO:0000185	32	MRI preprocessing	26154/session_2/rest_1/rest	UM_0026136_0026163.tar.gz	Functional Connectomes Project International Neuroimaging Data-Sharing Initiative (FCP/INDI)	doi:10.15387/fcp_indi.corr.um1	http://dx.doi.org/10.15387/fcp_indi.corr.um1
26154	Magnetic Resonance Imaging	Siemens 3T TIM Trio	Siemens	3	tesla	UO	UO:0000228	head	12	BOLD image	128	millimeter	UO	UO:0000016	256x256	millimeter	UO	UO:0000016	4x4x4	millimeter	UO	UO:0000016	2000	millisecond	UO	UO:0000028	30	millisecond	UO	UO:0000028	single-shot echo planar sequence	90	degree	UO	UO:0000185	32	MRI preprocessing	26154/session_2/rest_2/rest	UM_0026136_0026163.tar.gz	Functional Connectomes Project International Neuroimaging Data-Sharing Initiative (FCP/INDI)	doi:10.15387/fcp_indi.corr.um1	http://dx.doi.org/10.15387/fcp_indi.corr.um1
26155	Magnetic Resonance Imaging	Siemens 3T TIM Trio	Siemens	3	tesla	UO	UO:0000228	head	12	T1-weighted image	240	millimeter	UO	UO:0000016	256x256	millimeter	UO	UO:0000016	1x1x1	millimeter	UO	UO:0000016	2300	millisecond	UO	UO:0000028	2.98	millisecond	UO	UO:0000028	GRE sequence	9	degree	UO	UO:0000185	176	MRI preprocessing	26155/session_1/anat_1/anat	UM_0026136_0026163.tar.gz	Functional Connectomes Project International Neuroimaging Data-Sharing Initiative (FCP/INDI)	doi:10.15387/fcp_indi.corr.um1	http://dx.doi.org/10.15387/fcp_indi.corr.um1
26155	Magnetic Resonance Imaging	Siemens 3T TIM Trio	Siemens	3	tesla	UO	UO:0000228	head	12	BOLD image	128	millimeter	UO	UO:0000016	256x256	millimeter	UO	UO:0000016	4x4x4	millimeter	UO	UO:0000016	2000	millisecond	UO	UO:0000028	30	millisecond	UO	UO:0000028	single-shot echo planar sequence	90	degree	UO	UO:0000185	32	MRI preprocessing	26155/session_1/rest_1/rest	UM_0026136_0026163.tar.gz	Functional Connectomes Project International Neuroimaging Data-Sharing Initiative (FCP/INDI)	doi:10.15387/fcp_indi.corr.um1	http://dx.doi.org/10.15387/fcp_indi.corr.um1
26155	Magnetic Resonance Imaging	Siemens 3T TIM Trio	Siemens	3	tesla	UO	UO:0000228	head	12	BOLD image	128	millimeter	UO	UO:0000016	256x256	millimeter	UO	UO:0000016	4x4x4	millimeter	UO	UO:0000016	2000	millisecond	UO	UO:0000028	30	millisecond	UO	UO:0000028	single-shot echo planar sequence	90	degree	UO	UO:0000185	32	MRI preprocessing	26155/session_1/rest_2/rest	UM_0026136_0026163.tar.gz	Functional Connectomes Project International Neuroimaging Data-Sharing Initiative (FCP/INDI)	doi:10.15387/fcp_indi.corr.um1	http://dx.doi.org/10.15387/fcp_indi.corr.um1
26155	Magnetic Resonance Imaging	Siemens 3T TIM Trio	Siemens	3	tesla	UO	UO:0000228	head	12	T1-weighted image	240	millimeter	UO	UO:0000016	256x256	millimeter	UO	UO:0000016	1x1x1	millimeter	UO	UO:0000016	2300	millisecond	UO	UO:0000028	2.98	millisecond	UO	UO:0000028	GRE sequence	9	degree	UO	UO:0000185	176	MRI preprocessing	26155/session_2/anat_1/anat	UM_0026136_0026163.tar.gz	Functional Connectomes Project International Neuroimaging Data-Sharing Initiative (FCP/INDI)	doi:10.15387/fcp_indi.corr.um1	http://dx.doi.org/10.15387/fcp_indi.corr.um1
26155	Magnetic Resonance Imaging	Siemens 3T TIM Trio	Siemens	3	tesla	UO	UO:0000228	head	12	BOLD image	128	millimeter	UO	UO:0000016	256x256	millimeter	UO	UO:0000016	4x4x4	millimeter	UO	UO:0000016	2000	millisecond	UO	UO:0000028	30	millisecond	UO	UO:0000028	single-shot echo planar sequence	90	degree	UO	UO:0000185	32	MRI preprocessing	26155/session_2/rest_1/rest	UM_0026136_0026163.tar.gz	Functional Connectomes Project International Neuroimaging Data-Sharing Initiative (FCP/INDI)	doi:10.15387/fcp_indi.corr.um1	http://dx.doi.org/10.15387/fcp_indi.corr.um1
26155	Magnetic Resonance Imaging	Siemens 3T TIM Trio	Siemens	3	tesla	UO	UO:0000228	head	12	BOLD image	128	millimeter	UO	UO:0000016	256x256	millimeter	UO	UO:0000016	4x4x4	millimeter	UO	UO:0000016	2000	millisecond	UO	UO:0000028	30	millisecond	UO	UO:0000028	single-shot echo planar sequence	90	degree	UO	UO:0000185	32	MRI preprocessing	26155/session_2/rest_2/rest	UM_0026136_0026163.tar.gz	Functional Connectomes Project International Neuroimaging Data-Sharing Initiative (FCP/INDI)	doi:10.15387/fcp_indi.corr.um1	http://dx.doi.org/10.15387/fcp_indi.corr.um1
26156	Magnetic Resonance Imaging	Siemens 3T TIM Trio	Siemens	3	tesla	UO	UO:0000228	head	12	T1-weighted image	240	millimeter	UO	UO:0000016	256x256	millimeter	UO	UO:0000016	1x1x1	millimeter	UO	UO:0000016	2300	millisecond	UO	UO:0000028	2.98	millisecond	UO	UO:0000028	GRE sequence	9	degree	UO	UO:0000185	176	MRI preprocessing	26156/session_1/anat_1/anat	UM_0026136_0026163.tar.gz	Functional Connectomes Project International Neuroimaging Data-Sharing Initiative (FCP/INDI)	doi:10.15387/fcp_indi.corr.um1	http://dx.doi.org/10.15387/fcp_indi.corr.um1
26156	Magnetic Resonance Imaging	Siemens 3T TIM Trio	Siemens	3	tesla	UO	UO:0000228	head	12	BOLD image	128	millimeter	UO	UO:0000016	256x256	millimeter	UO	UO:0000016	4x4x4	millimeter	UO	UO:0000016	2000	millisecond	UO	UO:0000028	30	millisecond	UO	UO:0000028	single-shot echo planar sequence	90	degree	UO	UO:0000185	32	MRI preprocessing	26156/session_1/rest_1/rest	UM_0026136_0026163.tar.gz	Functional Connectomes Project International Neuroimaging Data-Sharing Initiative (FCP/INDI)	doi:10.15387/fcp_indi.corr.um1	http://dx.doi.org/10.15387/fcp_indi.corr.um1
26156	Magnetic Resonance Imaging	Siemens 3T TIM Trio	Siemens	3	tesla	UO	UO:0000228	head	12	BOLD image	128	millimeter	UO	UO:0000016	256x256	millimeter	UO	UO:0000016	4x4x4	millimeter	UO	UO:0000016	2000	millisecond	UO	UO:0000028	30	millisecond	UO	UO:0000028	single-shot echo planar sequence	90	degree	UO	UO:0000185	32	MRI preprocessing	26156/session_1/rest_2/rest	UM_0026136_0026163.tar.gz	Functional Connectomes Project International Neuroimaging Data-Sharing Initiative (FCP/INDI)	doi:10.15387/fcp_indi.corr.um1	http://dx.doi.org/10.15387/fcp_indi.corr.um1
26156	Magnetic Resonance Imaging	Siemens 3T TIM Trio	Siemens	3	tesla	UO	UO:0000228	head	12	T1-weighted image	240	millimeter	UO	UO:0000016	256x256	millimeter	UO	UO:0000016	1x1x1	millimeter	UO	UO:0000016	2300	millisecond	UO	UO:0000028	2.98	millisecond	UO	UO:0000028	GRE sequence	9	degree	UO	UO:0000185	176	MRI preprocessing	26156/session_2/anat_1/anat	UM_0026136_0026163.tar.gz	Functional Connectomes Project International Neuroimaging Data-Sharing Initiative (FCP/INDI)	doi:10.15387/fcp_indi.corr.um1	http://dx.doi.org/10.15387/fcp_indi.corr.um1
26156	Magnetic Resonance Imaging	Siemens 3T TIM Trio	Siemens	3	tesla	UO	UO:0000228	head	12	BOLD image	128	millimeter	UO	UO:0000016	256x256	millimeter	UO	UO:0000016	4x4x4	millimeter	UO	UO:0000016	2000	millisecond	UO	UO:0000028	30	millisecond	UO	UO:0000028	single-shot echo planar sequence	90	degree	UO	UO:0000185	32	MRI preprocessing	26156/session_2/rest_1/rest	UM_0026136_0026163.tar.gz	Functional Connectomes Project International Neuroimaging Data-Sharing Initiative (FCP/INDI)	doi:10.15387/fcp_indi.corr.um1	http://dx.doi.org/10.15387/fcp_indi.corr.um1
26156	Magnetic Resonance Imaging	Siemens 3T TIM Trio	Siemens	3	tesla	UO	UO:0000228	head	12	BOLD image	128	millimeter	UO	UO:0000016	256x256	millimeter	UO	UO:0000016	4x4x4	millimeter	UO	UO:0000016	2000	millisecond	UO	UO:0000028	30	millisecond	UO	UO:0000028	single-shot echo planar sequence	90	degree	UO	UO:0000185	32	MRI preprocessing	26156/session_2/rest_2/rest	UM_0026136_0026163.tar.gz	Functional Connectomes Project International Neuroimaging Data-Sharing Initiative (FCP/INDI)	doi:10.15387/fcp_indi.corr.um1	http://dx.doi.org/10.15387/fcp_indi.corr.um1
26157	Magnetic Resonance Imaging	Siemens 3T TIM Trio	Siemens	3	tesla	UO	UO:0000228	head	12	T1-weighted image	240	millimeter	UO	UO:0000016	256x256	millimeter	UO	UO:0000016	1x1x1	millimeter	UO	UO:0000016	2300	millisecond	UO	UO:0000028	2.98	millisecond	UO	UO:0000028	GRE sequence	9	degree	UO	UO:0000185	176	MRI preprocessing	26157/session_1/anat_1/anat	UM_0026136_0026163.tar.gz	Functional Connectomes Project International Neuroimaging Data-Sharing Initiative (FCP/INDI)	doi:10.15387/fcp_indi.corr.um1	http://dx.doi.org/10.15387/fcp_indi.corr.um1
26157	Magnetic Resonance Imaging	Siemens 3T TIM Trio	Siemens	3	tesla	UO	UO:0000228	head	12	BOLD image	128	millimeter	UO	UO:0000016	256x256	millimeter	UO	UO:0000016	4x4x4	millimeter	UO	UO:0000016	2000	millisecond	UO	UO:0000028	30	millisecond	UO	UO:0000028	single-shot echo planar sequence	90	degree	UO	UO:0000185	32	MRI preprocessing	26157/session_1/rest_1/rest	UM_0026136_0026163.tar.gz	Functional Connectomes Project International Neuroimaging Data-Sharing Initiative (FCP/INDI)	doi:10.15387/fcp_indi.corr.um1	http://dx.doi.org/10.15387/fcp_indi.corr.um1
26157	Magnetic Resonance Imaging	Siemens 3T TIM Trio	Siemens	3	tesla	UO	UO:0000228	head	12	BOLD image	128	millimeter	UO	UO:0000016	256x256	millimeter	UO	UO:0000016	4x4x4	millimeter	UO	UO:0000016	2000	millisecond	UO	UO:0000028	30	millisecond	UO	UO:0000028	single-shot echo planar sequence	90	degree	UO	UO:0000185	32	MRI preprocessing	26157/session_1/rest_2/rest	UM_0026136_0026163.tar.gz	Functional Connectomes Project International Neuroimaging Data-Sharing Initiative (FCP/INDI)	doi:10.15387/fcp_indi.corr.um1	http://dx.doi.org/10.15387/fcp_indi.corr.um1
26157	Magnetic Resonance Imaging	Siemens 3T TIM Trio	Siemens	3	tesla	UO	UO:0000228	head	12	T1-weighted image	240	millimeter	UO	UO:0000016	256x256	millimeter	UO	UO:0000016	1x1x1	millimeter	UO	UO:0000016	2300	millisecond	UO	UO:0000028	2.98	millisecond	UO	UO:0000028	GRE sequence	9	degree	UO	UO:0000185	176	MRI preprocessing	26157/session_2/anat_1/anat	UM_0026136_0026163.tar.gz	Functional Connectomes Project International Neuroimaging Data-Sharing Initiative (FCP/INDI)	doi:10.15387/fcp_indi.corr.um1	http://dx.doi.org/10.15387/fcp_indi.corr.um1
26157	Magnetic Resonance Imaging	Siemens 3T TIM Trio	Siemens	3	tesla	UO	UO:0000228	head	12	BOLD image	128	millimeter	UO	UO:0000016	256x256	millimeter	UO	UO:0000016	4x4x4	millimeter	UO	UO:0000016	2000	millisecond	UO	UO:0000028	30	millisecond	UO	UO:0000028	single-shot echo planar sequence	90	degree	UO	UO:0000185	32	MRI preprocessing	26157/session_2/rest_1/rest	UM_0026136_0026163.tar.gz	Functional Connectomes Project International Neuroimaging Data-Sharing Initiative (FCP/INDI)	doi:10.15387/fcp_indi.corr.um1	http://dx.doi.org/10.15387/fcp_indi.corr.um1
26157	Magnetic Resonance Imaging	Siemens 3T TIM Trio	Siemens	3	tesla	UO	UO:0000228	head	12	BOLD image	128	millimeter	UO	UO:0000016	256x256	millimeter	UO	UO:0000016	4x4x4	millimeter	UO	UO:0000016	2000	millisecond	UO	UO:0000028	30	millisecond	UO	UO:0000028	single-shot echo planar sequence	90	degree	UO	UO:0000185	32	MRI preprocessing	26157/session_2/rest_2/rest	UM_0026136_0026163.tar.gz	Functional Connectomes Project International Neuroimaging Data-Sharing Initiative (FCP/INDI)	doi:10.15387/fcp_indi.corr.um1	http://dx.doi.org/10.15387/fcp_indi.corr.um1
26158	Magnetic Resonance Imaging	Siemens 3T TIM Trio	Siemens	3	tesla	UO	UO:0000228	head	12	T1-weighted image	240	millimeter	UO	UO:0000016	256x256	millimeter	UO	UO:0000016	1x1x1	millimeter	UO	UO:0000016	2300	millisecond	UO	UO:0000028	2.98	millisecond	UO	UO:0000028	GRE sequence	9	degree	UO	UO:0000185	176	MRI preprocessing	26158/session_1/anat_1/anat	UM_0026136_0026163.tar.gz	Functional Connectomes Project International Neuroimaging Data-Sharing Initiative (FCP/INDI)	doi:10.15387/fcp_indi.corr.um1	http://dx.doi.org/10.15387/fcp_indi.corr.um1
26158	Magnetic Resonance Imaging	Siemens 3T TIM Trio	Siemens	3	tesla	UO	UO:0000228	head	12	BOLD image	128	millimeter	UO	UO:0000016	256x256	millimeter	UO	UO:0000016	4x4x4	millimeter	UO	UO:0000016	2000	millisecond	UO	UO:0000028	30	millisecond	UO	UO:0000028	single-shot echo planar sequence	90	degree	UO	UO:0000185	32	MRI preprocessing	26158/session_1/rest_1/rest	UM_0026136_0026163.tar.gz	Functional Connectomes Project International Neuroimaging Data-Sharing Initiative (FCP/INDI)	doi:10.15387/fcp_indi.corr.um1	http://dx.doi.org/10.15387/fcp_indi.corr.um1
26158	Magnetic Resonance Imaging	Siemens 3T TIM Trio	Siemens	3	tesla	UO	UO:0000228	head	12	BOLD image	128	millimeter	UO	UO:0000016	256x256	millimeter	UO	UO:0000016	4x4x4	millimeter	UO	UO:0000016	2000	millisecond	UO	UO:0000028	30	millisecond	UO	UO:0000028	single-shot echo planar sequence	90	degree	UO	UO:0000185	32	MRI preprocessing	26158/session_1/rest_2/rest	UM_0026136_0026163.tar.gz	Functional Connectomes Project International Neuroimaging Data-Sharing Initiative (FCP/INDI)	doi:10.15387/fcp_indi.corr.um1	http://dx.doi.org/10.15387/fcp_indi.corr.um1
26158	Magnetic Resonance Imaging	Siemens 3T TIM Trio	Siemens	3	tesla	UO	UO:0000228	head	12	T1-weighted image	240	millimeter	UO	UO:0000016	256x256	millimeter	UO	UO:0000016	1x1x1	millimeter	UO	UO:0000016	2300	millisecond	UO	UO:0000028	2.98	millisecond	UO	UO:0000028	GRE sequence	9	degree	UO	UO:0000185	176	MRI preprocessing	26158/session_2/anat_1/anat	UM_0026136_0026163.tar.gz	Functional Connectomes Project International Neuroimaging Data-Sharing Initiative (FCP/INDI)	doi:10.15387/fcp_indi.corr.um1	http://dx.doi.org/10.15387/fcp_indi.corr.um1
26158	Magnetic Resonance Imaging	Siemens 3T TIM Trio	Siemens	3	tesla	UO	UO:0000228	head	12	BOLD image	128	millimeter	UO	UO:0000016	256x256	millimeter	UO	UO:0000016	4x4x4	millimeter	UO	UO:0000016	2000	millisecond	UO	UO:0000028	30	millisecond	UO	UO:0000028	single-shot echo planar sequence	90	degree	UO	UO:0000185	32	MRI preprocessing	26158/session_2/rest_1/rest	UM_0026136_0026163.tar.gz	Functional Connectomes Project International Neuroimaging Data-Sharing Initiative (FCP/INDI)	doi:10.15387/fcp_indi.corr.um1	http://dx.doi.org/10.15387/fcp_indi.corr.um1
26158	Magnetic Resonance Imaging	Siemens 3T TIM Trio	Siemens	3	tesla	UO	UO:0000228	head	12	BOLD image	128	millimeter	UO	UO:0000016	256x256	millimeter	UO	UO:0000016	4x4x4	millimeter	UO	UO:0000016	2000	millisecond	UO	UO:0000028	30	millisecond	UO	UO:0000028	single-shot echo planar sequence	90	degree	UO	UO:0000185	32	MRI preprocessing	26158/session_2/rest_2/rest	UM_0026136_0026163.tar.gz	Functional Connectomes Project International Neuroimaging Data-Sharing Initiative (FCP/INDI)	doi:10.15387/fcp_indi.corr.um1	http://dx.doi.org/10.15387/fcp_indi.corr.um1
26159	Magnetic Resonance Imaging	Siemens 3T TIM Trio	Siemens	3	tesla	UO	UO:0000228	head	12	T1-weighted image	240	millimeter	UO	UO:0000016	256x256	millimeter	UO	UO:0000016	1x1x1	millimeter	UO	UO:0000016	2300	millisecond	UO	UO:0000028	2.98	millisecond	UO	UO:0000028	GRE sequence	9	degree	UO	UO:0000185	176	MRI preprocessing	26159/session_1/anat_1/anat	UM_0026136_0026163.tar.gz	Functional Connectomes Project International Neuroimaging Data-Sharing Initiative (FCP/INDI)	doi:10.15387/fcp_indi.corr.um1	http://dx.doi.org/10.15387/fcp_indi.corr.um1
26159	Magnetic Resonance Imaging	Siemens 3T TIM Trio	Siemens	3	tesla	UO	UO:0000228	head	12	BOLD image	128	millimeter	UO	UO:0000016	256x256	millimeter	UO	UO:0000016	4x4x4	millimeter	UO	UO:0000016	2000	millisecond	UO	UO:0000028	30	millisecond	UO	UO:0000028	single-shot echo planar sequence	90	degree	UO	UO:0000185	32	MRI preprocessing	26159/session_1/rest_1/rest	UM_0026136_0026163.tar.gz	Functional Connectomes Project International Neuroimaging Data-Sharing Initiative (FCP/INDI)	doi:10.15387/fcp_indi.corr.um1	http://dx.doi.org/10.15387/fcp_indi.corr.um1
26159	Magnetic Resonance Imaging	Siemens 3T TIM Trio	Siemens	3	tesla	UO	UO:0000228	head	12	BOLD image	128	millimeter	UO	UO:0000016	256x256	millimeter	UO	UO:0000016	4x4x4	millimeter	UO	UO:0000016	2000	millisecond	UO	UO:0000028	30	millisecond	UO	UO:0000028	single-shot echo planar sequence	90	degree	UO	UO:0000185	32	MRI preprocessing	26159/session_1/rest_2/rest	UM_0026136_0026163.tar.gz	Functional Connectomes Project International Neuroimaging Data-Sharing Initiative (FCP/INDI)	doi:10.15387/fcp_indi.corr.um1	http://dx.doi.org/10.15387/fcp_indi.corr.um1
26159	Magnetic Resonance Imaging	Siemens 3T TIM Trio	Siemens	3	tesla	UO	UO:0000228	head	12	T1-weighted image	240	millimeter	UO	UO:0000016	256x256	millimeter	UO	UO:0000016	1x1x1	millimeter	UO	UO:0000016	2300	millisecond	UO	UO:0000028	2.98	millisecond	UO	UO:0000028	GRE sequence	9	degree	UO	UO:0000185	176	MRI preprocessing	26159/session_2/anat_1/anat	UM_0026136_0026163.tar.gz	Functional Connectomes Project International Neuroimaging Data-Sharing Initiative (FCP/INDI)	doi:10.15387/fcp_indi.corr.um1	http://dx.doi.org/10.15387/fcp_indi.corr.um1
26159	Magnetic Resonance Imaging	Siemens 3T TIM Trio	Siemens	3	tesla	UO	UO:0000228	head	12	BOLD image	128	millimeter	UO	UO:0000016	256x256	millimeter	UO	UO:0000016	4x4x4	millimeter	UO	UO:0000016	2000	millisecond	UO	UO:0000028	30	millisecond	UO	UO:0000028	single-shot echo planar sequence	90	degree	UO	UO:0000185	32	MRI preprocessing	26159/session_2/rest_1/rest	UM_0026136_0026163.tar.gz	Functional Connectomes Project International Neuroimaging Data-Sharing Initiative (FCP/INDI)	doi:10.15387/fcp_indi.corr.um1	http://dx.doi.org/10.15387/fcp_indi.corr.um1
26159	Magnetic Resonance Imaging	Siemens 3T TIM Trio	Siemens	3	tesla	UO	UO:0000228	head	12	BOLD image	128	millimeter	UO	UO:0000016	256x256	millimeter	UO	UO:0000016	4x4x4	millimeter	UO	UO:0000016	2000	millisecond	UO	UO:0000028	30	millisecond	UO	UO:0000028	single-shot echo planar sequence	90	degree	UO	UO:0000185	32	MRI preprocessing	26159/session_2/rest_2/rest	UM_0026136_0026163.tar.gz	Functional Connectomes Project International Neuroimaging Data-Sharing Initiative (FCP/INDI)	doi:10.15387/fcp_indi.corr.um1	http://dx.doi.org/10.15387/fcp_indi.corr.um1
26160	Magnetic Resonance Imaging	Siemens 3T TIM Trio	Siemens	3	tesla	UO	UO:0000228	head	12	T1-weighted image	240	millimeter	UO	UO:0000016	256x256	millimeter	UO	UO:0000016	1x1x1	millimeter	UO	UO:0000016	2300	millisecond	UO	UO:0000028	2.98	millisecond	UO	UO:0000028	GRE sequence	9	degree	UO	UO:0000185	176	MRI preprocessing	26160/session_1/anat_1/anat	UM_0026136_0026163.tar.gz	Functional Connectomes Project International Neuroimaging Data-Sharing Initiative (FCP/INDI)	doi:10.15387/fcp_indi.corr.um1	http://dx.doi.org/10.15387/fcp_indi.corr.um1
26160	Magnetic Resonance Imaging	Siemens 3T TIM Trio	Siemens	3	tesla	UO	UO:0000228	head	12	BOLD image	128	millimeter	UO	UO:0000016	256x256	millimeter	UO	UO:0000016	4x4x4	millimeter	UO	UO:0000016	2000	millisecond	UO	UO:0000028	30	millisecond	UO	UO:0000028	single-shot echo planar sequence	90	degree	UO	UO:0000185	32	MRI preprocessing	26160/session_1/rest_1/rest	UM_0026136_0026163.tar.gz	Functional Connectomes Project International Neuroimaging Data-Sharing Initiative (FCP/INDI)	doi:10.15387/fcp_indi.corr.um1	http://dx.doi.org/10.15387/fcp_indi.corr.um1
26160	Magnetic Resonance Imaging	Siemens 3T TIM Trio	Siemens	3	tesla	UO	UO:0000228	head	12	BOLD image	128	millimeter	UO	UO:0000016	256x256	millimeter	UO	UO:0000016	4x4x4	millimeter	UO	UO:0000016	2000	millisecond	UO	UO:0000028	30	millisecond	UO	UO:0000028	single-shot echo planar sequence	90	degree	UO	UO:0000185	32	MRI preprocessing	26160/session_1/rest_2/rest	UM_0026136_0026163.tar.gz	Functional Connectomes Project International Neuroimaging Data-Sharing Initiative (FCP/INDI)	doi:10.15387/fcp_indi.corr.um1	http://dx.doi.org/10.15387/fcp_indi.corr.um1
26160	Magnetic Resonance Imaging	Siemens 3T TIM Trio	Siemens	3	tesla	UO	UO:0000228	head	12	T1-weighted image	240	millimeter	UO	UO:0000016	256x256	millimeter	UO	UO:0000016	1x1x1	millimeter	UO	UO:0000016	2300	millisecond	UO	UO:0000028	2.98	millisecond	UO	UO:0000028	GRE sequence	9	degree	UO	UO:0000185	176	MRI preprocessing	26160/session_2/anat_1/anat	UM_0026136_0026163.tar.gz	Functional Connectomes Project International Neuroimaging Data-Sharing Initiative (FCP/INDI)	doi:10.15387/fcp_indi.corr.um1	http://dx.doi.org/10.15387/fcp_indi.corr.um1
26160	Magnetic Resonance Imaging	Siemens 3T TIM Trio	Siemens	3	tesla	UO	UO:0000228	head	12	BOLD image	128	millimeter	UO	UO:0000016	256x256	millimeter	UO	UO:0000016	4x4x4	millimeter	UO	UO:0000016	2000	millisecond	UO	UO:0000028	30	millisecond	UO	UO:0000028	single-shot echo planar sequence	90	degree	UO	UO:0000185	32	MRI preprocessing	26160/session_2/rest_1/rest	UM_0026136_0026163.tar.gz	Functional Connectomes Project International Neuroimaging Data-Sharing Initiative (FCP/INDI)	doi:10.15387/fcp_indi.corr.um1	http://dx.doi.org/10.15387/fcp_indi.corr.um1
26160	Magnetic Resonance Imaging	Siemens 3T TIM Trio	Siemens	3	tesla	UO	UO:0000228	head	12	BOLD image	128	millimeter	UO	UO:0000016	256x256	millimeter	UO	UO:0000016	4x4x4	millimeter	UO	UO:0000016	2000	millisecond	UO	UO:0000028	30	millisecond	UO	UO:0000028	single-shot echo planar sequence	90	degree	UO	UO:0000185	32	MRI preprocessing	26160/session_2/rest_2/rest	UM_0026136_0026163.tar.gz	Functional Connectomes Project International Neuroimaging Data-Sharing Initiative (FCP/INDI)	doi:10.15387/fcp_indi.corr.um1	http://dx.doi.org/10.15387/fcp_indi.corr.um1
26161	Magnetic Resonance Imaging	Siemens 3T TIM Trio	Siemens	3	tesla	UO	UO:0000228	head	12	T1-weighted image	240	millimeter	UO	UO:0000016	256x256	millimeter	UO	UO:0000016	1x1x1	millimeter	UO	UO:0000016	2300	millisecond	UO	UO:0000028	2.98	millisecond	UO	UO:0000028	GRE sequence	9	degree	UO	UO:0000185	176	MRI preprocessing	26161/session_1/anat_1/anat	UM_0026136_0026163.tar.gz	Functional Connectomes Project International Neuroimaging Data-Sharing Initiative (FCP/INDI)	doi:10.15387/fcp_indi.corr.um1	http://dx.doi.org/10.15387/fcp_indi.corr.um1
26161	Magnetic Resonance Imaging	Siemens 3T TIM Trio	Siemens	3	tesla	UO	UO:0000228	head	12	BOLD image	128	millimeter	UO	UO:0000016	256x256	millimeter	UO	UO:0000016	4x4x4	millimeter	UO	UO:0000016	2000	millisecond	UO	UO:0000028	30	millisecond	UO	UO:0000028	single-shot echo planar sequence	90	degree	UO	UO:0000185	32	MRI preprocessing	26161/session_1/rest_1/rest	UM_0026136_0026163.tar.gz	Functional Connectomes Project International Neuroimaging Data-Sharing Initiative (FCP/INDI)	doi:10.15387/fcp_indi.corr.um1	http://dx.doi.org/10.15387/fcp_indi.corr.um1
26161	Magnetic Resonance Imaging	Siemens 3T TIM Trio	Siemens	3	tesla	UO	UO:0000228	head	12	BOLD image	128	millimeter	UO	UO:0000016	256x256	millimeter	UO	UO:0000016	4x4x4	millimeter	UO	UO:0000016	2000	millisecond	UO	UO:0000028	30	millisecond	UO	UO:0000028	single-shot echo planar sequence	90	degree	UO	UO:0000185	32	MRI preprocessing	26161/session_1/rest_2/rest	UM_0026136_0026163.tar.gz	Functional Connectomes Project International Neuroimaging Data-Sharing Initiative (FCP/INDI)	doi:10.15387/fcp_indi.corr.um1	http://dx.doi.org/10.15387/fcp_indi.corr.um1
26161	Magnetic Resonance Imaging	Siemens 3T TIM Trio	Siemens	3	tesla	UO	UO:0000228	head	12	T1-weighted image	240	millimeter	UO	UO:0000016	256x256	millimeter	UO	UO:0000016	1x1x1	millimeter	UO	UO:0000016	2300	millisecond	UO	UO:0000028	2.98	millisecond	UO	UO:0000028	GRE sequence	9	degree	UO	UO:0000185	176	MRI preprocessing	26161/session_2/anat_1/anat	UM_0026136_0026163.tar.gz	Functional Connectomes Project International Neuroimaging Data-Sharing Initiative (FCP/INDI)	doi:10.15387/fcp_indi.corr.um1	http://dx.doi.org/10.15387/fcp_indi.corr.um1
26161	Magnetic Resonance Imaging	Siemens 3T TIM Trio	Siemens	3	tesla	UO	UO:0000228	head	12	BOLD image	128	millimeter	UO	UO:0000016	256x256	millimeter	UO	UO:0000016	4x4x4	millimeter	UO	UO:0000016	2000	millisecond	UO	UO:0000028	30	millisecond	UO	UO:0000028	single-shot echo planar sequence	90	degree	UO	UO:0000185	32	MRI preprocessing	26161/session_2/rest_1/rest	UM_0026136_0026163.tar.gz	Functional Connectomes Project International Neuroimaging Data-Sharing Initiative (FCP/INDI)	doi:10.15387/fcp_indi.corr.um1	http://dx.doi.org/10.15387/fcp_indi.corr.um1
26161	Magnetic Resonance Imaging	Siemens 3T TIM Trio	Siemens	3	tesla	UO	UO:0000228	head	12	BOLD image	128	millimeter	UO	UO:0000016	256x256	millimeter	UO	UO:0000016	4x4x4	millimeter	UO	UO:0000016	2000	millisecond	UO	UO:0000028	30	millisecond	UO	UO:0000028	single-shot echo planar sequence	90	degree	UO	UO:0000185	32	MRI preprocessing	26161/session_2/rest_2/rest	UM_0026136_0026163.tar.gz	Functional Connectomes Project International Neuroimaging Data-Sharing Initiative (FCP/INDI)	doi:10.15387/fcp_indi.corr.um1	http://dx.doi.org/10.15387/fcp_indi.corr.um1
26162	Magnetic Resonance Imaging	Siemens 3T TIM Trio	Siemens	3	tesla	UO	UO:0000228	head	12	T1-weighted image	240	millimeter	UO	UO:0000016	256x256	millimeter	UO	UO:0000016	1x1x1	millimeter	UO	UO:0000016	2300	millisecond	UO	UO:0000028	2.98	millisecond	UO	UO:0000028	GRE sequence	9	degree	UO	UO:0000185	176	MRI preprocessing	26162/session_1/anat_1/anat	UM_0026136_0026163.tar.gz	Functional Connectomes Project International Neuroimaging Data-Sharing Initiative (FCP/INDI)	doi:10.15387/fcp_indi.corr.um1	http://dx.doi.org/10.15387/fcp_indi.corr.um1
26162	Magnetic Resonance Imaging	Siemens 3T TIM Trio	Siemens	3	tesla	UO	UO:0000228	head	12	BOLD image	128	millimeter	UO	UO:0000016	256x256	millimeter	UO	UO:0000016	4x4x4	millimeter	UO	UO:0000016	2000	millisecond	UO	UO:0000028	30	millisecond	UO	UO:0000028	single-shot echo planar sequence	90	degree	UO	UO:0000185	32	MRI preprocessing	26162/session_1/rest_1/rest	UM_0026136_0026163.tar.gz	Functional Connectomes Project International Neuroimaging Data-Sharing Initiative (FCP/INDI)	doi:10.15387/fcp_indi.corr.um1	http://dx.doi.org/10.15387/fcp_indi.corr.um1
26162	Magnetic Resonance Imaging	Siemens 3T TIM Trio	Siemens	3	tesla	UO	UO:0000228	head	12	BOLD image	128	millimeter	UO	UO:0000016	256x256	millimeter	UO	UO:0000016	4x4x4	millimeter	UO	UO:0000016	2000	millisecond	UO	UO:0000028	30	millisecond	UO	UO:0000028	single-shot echo planar sequence	90	degree	UO	UO:0000185	32	MRI preprocessing	26162/session_1/rest_2/rest	UM_0026136_0026163.tar.gz	Functional Connectomes Project International Neuroimaging Data-Sharing Initiative (FCP/INDI)	doi:10.15387/fcp_indi.corr.um1	http://dx.doi.org/10.15387/fcp_indi.corr.um1
26162	Magnetic Resonance Imaging	Siemens 3T TIM Trio	Siemens	3	tesla	UO	UO:0000228	head	12	T1-weighted image	240	millimeter	UO	UO:0000016	256x256	millimeter	UO	UO:0000016	1x1x1	millimeter	UO	UO:0000016	2300	millisecond	UO	UO:0000028	2.98	millisecond	UO	UO:0000028	GRE sequence	9	degree	UO	UO:0000185	176	MRI preprocessing	26162/session_2/anat_1/anat	UM_0026136_0026163.tar.gz	Functional Connectomes Project International Neuroimaging Data-Sharing Initiative (FCP/INDI)	doi:10.15387/fcp_indi.corr.um1	http://dx.doi.org/10.15387/fcp_indi.corr.um1
26162	Magnetic Resonance Imaging	Siemens 3T TIM Trio	Siemens	3	tesla	UO	UO:0000228	head	12	BOLD image	128	millimeter	UO	UO:0000016	256x256	millimeter	UO	UO:0000016	4x4x4	millimeter	UO	UO:0000016	2000	millisecond	UO	UO:0000028	30	millisecond	UO	UO:0000028	single-shot echo planar sequence	90	degree	UO	UO:0000185	32	MRI preprocessing	26162/session_2/rest_1/rest	UM_0026136_0026163.tar.gz	Functional Connectomes Project International Neuroimaging Data-Sharing Initiative (FCP/INDI)	doi:10.15387/fcp_indi.corr.um1	http://dx.doi.org/10.15387/fcp_indi.corr.um1
26162	Magnetic Resonance Imaging	Siemens 3T TIM Trio	Siemens	3	tesla	UO	UO:0000228	head	12	BOLD image	128	millimeter	UO	UO:0000016	256x256	millimeter	UO	UO:0000016	4x4x4	millimeter	UO	UO:0000016	2000	millisecond	UO	UO:0000028	30	millisecond	UO	UO:0000028	single-shot echo planar sequence	90	degree	UO	UO:0000185	32	MRI preprocessing	26162/session_2/rest_2/rest	UM_0026136_0026163.tar.gz	Functional Connectomes Project International Neuroimaging Data-Sharing Initiative (FCP/INDI)	doi:10.15387/fcp_indi.corr.um1	http://dx.doi.org/10.15387/fcp_indi.corr.um1
26163	Magnetic Resonance Imaging	Siemens 3T TIM Trio	Siemens	3	tesla	UO	UO:0000228	head	12	T1-weighted image	240	millimeter	UO	UO:0000016	256x256	millimeter	UO	UO:0000016	1x1x1	millimeter	UO	UO:0000016	2300	millisecond	UO	UO:0000028	2.98	millisecond	UO	UO:0000028	GRE sequence	9	degree	UO	UO:0000185	176	MRI preprocessing	26163/session_1/anat_1/anat	UM_0026136_0026163.tar.gz	Functional Connectomes Project International Neuroimaging Data-Sharing Initiative (FCP/INDI)	doi:10.15387/fcp_indi.corr.um1	http://dx.doi.org/10.15387/fcp_indi.corr.um1
26163	Magnetic Resonance Imaging	Siemens 3T TIM Trio	Siemens	3	tesla	UO	UO:0000228	head	12	BOLD image	128	millimeter	UO	UO:0000016	256x256	millimeter	UO	UO:0000016	4x4x4	millimeter	UO	UO:0000016	2000	millisecond	UO	UO:0000028	30	millisecond	UO	UO:0000028	single-shot echo planar sequence	90	degree	UO	UO:0000185	32	MRI preprocessing	26163/session_1/rest_1/rest	UM_0026136_0026163.tar.gz	Functional Connectomes Project International Neuroimaging Data-Sharing Initiative (FCP/INDI)	doi:10.15387/fcp_indi.corr.um1	http://dx.doi.org/10.15387/fcp_indi.corr.um1
26163	Magnetic Resonance Imaging	Siemens 3T TIM Trio	Siemens	3	tesla	UO	UO:0000228	head	12	BOLD image	128	millimeter	UO	UO:0000016	256x256	millimeter	UO	UO:0000016	4x4x4	millimeter	UO	UO:0000016	2000	millisecond	UO	UO:0000028	30	millisecond	UO	UO:0000028	single-shot echo planar sequence	90	degree	UO	UO:0000185	32	MRI preprocessing	26163/session_1/rest_2/rest	UM_0026136_0026163.tar.gz	Functional Connectomes Project International Neuroimaging Data-Sharing Initiative (FCP/INDI)	doi:10.15387/fcp_indi.corr.um1	http://dx.doi.org/10.15387/fcp_indi.corr.um1
26163	Magnetic Resonance Imaging	Siemens 3T TIM Trio	Siemens	3	tesla	UO	UO:0000228	head	12	T1-weighted image	240	millimeter	UO	UO:0000016	256x256	millimeter	UO	UO:0000016	1x1x1	millimeter	UO	UO:0000016	2300	millisecond	UO	UO:0000028	2.98	millisecond	UO	UO:0000028	GRE sequence	9	degree	UO	UO:0000185	176	MRI preprocessing	26163/session_2/anat_1/anat	UM_0026136_0026163.tar.gz	Functional Connectomes Project International Neuroimaging Data-Sharing Initiative (FCP/INDI)	doi:10.15387/fcp_indi.corr.um1	http://dx.doi.org/10.15387/fcp_indi.corr.um1
26163	Magnetic Resonance Imaging	Siemens 3T TIM Trio	Siemens	3	tesla	UO	UO:0000228	head	12	BOLD image	128	millimeter	UO	UO:0000016	256x256	millimeter	UO	UO:0000016	4x4x4	millimeter	UO	UO:0000016	2000	millisecond	UO	UO:0000028	30	millisecond	UO	UO:0000028	single-shot echo planar sequence	90	degree	UO	UO:0000185	32	MRI preprocessing	26163/session_2/rest_1/rest	UM_0026136_0026163.tar.gz	Functional Connectomes Project International Neuroimaging Data-Sharing Initiative (FCP/INDI)	doi:10.15387/fcp_indi.corr.um1	http://dx.doi.org/10.15387/fcp_indi.corr.um1
26163	Magnetic Resonance Imaging	Siemens 3T TIM Trio	Siemens	3	tesla	UO	UO:0000228	head	12	BOLD image	128	millimeter	UO	UO:0000016	256x256	millimeter	UO	UO:0000016	4x4x4	millimeter	UO	UO:0000016	2000	millisecond	UO	UO:0000028	30	millisecond	UO	UO:0000028	single-shot echo planar sequence	90	degree	UO	UO:0000185	32	MRI preprocessing	26163/session_2/rest_2/rest	UM_0026136_0026163.tar.gz	Functional Connectomes Project International Neuroimaging Data-Sharing Initiative (FCP/INDI)	doi:10.15387/fcp_indi.corr.um1	http://dx.doi.org/10.15387/fcp_indi.corr.um1
26164	Magnetic Resonance Imaging	Siemens 3T TIM Trio	Siemens	3	tesla	UO	UO:0000228	head	12	T1-weighted image	240	millimeter	UO	UO:0000016	256x256	millimeter	UO	UO:0000016	1x1x1	millimeter	UO	UO:0000016	2300	millisecond	UO	UO:0000028	2.98	millisecond	UO	UO:0000028	GRE sequence	9	degree	UO	UO:0000185	176	MRI preprocessing	26164/session_1/anat_1/anat	UM_0026164_0026189.tar.gz	Functional Connectomes Project International Neuroimaging Data-Sharing Initiative (FCP/INDI)	doi:10.15387/fcp_indi.corr.um1	http://dx.doi.org/10.15387/fcp_indi.corr.um1
26164	Magnetic Resonance Imaging	Siemens 3T TIM Trio	Siemens	3	tesla	UO	UO:0000228	head	12	BOLD image	128	millimeter	UO	UO:0000016	256x256	millimeter	UO	UO:0000016	4x4x4	millimeter	UO	UO:0000016	2000	millisecond	UO	UO:0000028	30	millisecond	UO	UO:0000028	single-shot echo planar sequence	90	degree	UO	UO:0000185	32	MRI preprocessing	26164/session_1/rest_1/rest	UM_0026164_0026189.tar.gz	Functional Connectomes Project International Neuroimaging Data-Sharing Initiative (FCP/INDI)	doi:10.15387/fcp_indi.corr.um1	http://dx.doi.org/10.15387/fcp_indi.corr.um1
26164	Magnetic Resonance Imaging	Siemens 3T TIM Trio	Siemens	3	tesla	UO	UO:0000228	head	12	BOLD image	128	millimeter	UO	UO:0000016	256x256	millimeter	UO	UO:0000016	4x4x4	millimeter	UO	UO:0000016	2000	millisecond	UO	UO:0000028	30	millisecond	UO	UO:0000028	single-shot echo planar sequence	90	degree	UO	UO:0000185	32	MRI preprocessing	26164/session_1/rest_2/rest	UM_0026164_0026189.tar.gz	Functional Connectomes Project International Neuroimaging Data-Sharing Initiative (FCP/INDI)	doi:10.15387/fcp_indi.corr.um1	http://dx.doi.org/10.15387/fcp_indi.corr.um1
26164	Magnetic Resonance Imaging	Siemens 3T TIM Trio	Siemens	3	tesla	UO	UO:0000228	head	12	T1-weighted image	240	millimeter	UO	UO:0000016	256x256	millimeter	UO	UO:0000016	1x1x1	millimeter	UO	UO:0000016	2300	millisecond	UO	UO:0000028	2.98	millisecond	UO	UO:0000028	GRE sequence	9	degree	UO	UO:0000185	176	MRI preprocessing	26164/session_2/anat_1/anat	UM_0026164_0026189.tar.gz	Functional Connectomes Project International Neuroimaging Data-Sharing Initiative (FCP/INDI)	doi:10.15387/fcp_indi.corr.um1	http://dx.doi.org/10.15387/fcp_indi.corr.um1
26164	Magnetic Resonance Imaging	Siemens 3T TIM Trio	Siemens	3	tesla	UO	UO:0000228	head	12	BOLD image	128	millimeter	UO	UO:0000016	256x256	millimeter	UO	UO:0000016	4x4x4	millimeter	UO	UO:0000016	2000	millisecond	UO	UO:0000028	30	millisecond	UO	UO:0000028	single-shot echo planar sequence	90	degree	UO	UO:0000185	32	MRI preprocessing	26164/session_2/rest_1/rest	UM_0026164_0026189.tar.gz	Functional Connectomes Project International Neuroimaging Data-Sharing Initiative (FCP/INDI)	doi:10.15387/fcp_indi.corr.um1	http://dx.doi.org/10.15387/fcp_indi.corr.um1
26164	Magnetic Resonance Imaging	Siemens 3T TIM Trio	Siemens	3	tesla	UO	UO:0000228	head	12	BOLD image	128	millimeter	UO	UO:0000016	256x256	millimeter	UO	UO:0000016	4x4x4	millimeter	UO	UO:0000016	2000	millisecond	UO	UO:0000028	30	millisecond	UO	UO:0000028	single-shot echo planar sequence	90	degree	UO	UO:0000185	32	MRI preprocessing	26164/session_2/rest_2/rest	UM_0026164_0026189.tar.gz	Functional Connectomes Project International Neuroimaging Data-Sharing Initiative (FCP/INDI)	doi:10.15387/fcp_indi.corr.um1	http://dx.doi.org/10.15387/fcp_indi.corr.um1
26165	Magnetic Resonance Imaging	Siemens 3T TIM Trio	Siemens	3	tesla	UO	UO:0000228	head	12	T1-weighted image	240	millimeter	UO	UO:0000016	256x256	millimeter	UO	UO:0000016	1x1x1	millimeter	UO	UO:0000016	2300	millisecond	UO	UO:0000028	2.98	millisecond	UO	UO:0000028	GRE sequence	9	degree	UO	UO:0000185	176	MRI preprocessing	26165/session_1/anat_1/anat	UM_0026164_0026189.tar.gz	Functional Connectomes Project International Neuroimaging Data-Sharing Initiative (FCP/INDI)	doi:10.15387/fcp_indi.corr.um1	http://dx.doi.org/10.15387/fcp_indi.corr.um1
26165	Magnetic Resonance Imaging	Siemens 3T TIM Trio	Siemens	3	tesla	UO	UO:0000228	head	12	BOLD image	128	millimeter	UO	UO:0000016	256x256	millimeter	UO	UO:0000016	4x4x4	millimeter	UO	UO:0000016	2000	millisecond	UO	UO:0000028	30	millisecond	UO	UO:0000028	single-shot echo planar sequence	90	degree	UO	UO:0000185	32	MRI preprocessing	26165/session_1/rest_1/rest	UM_0026164_0026189.tar.gz	Functional Connectomes Project International Neuroimaging Data-Sharing Initiative (FCP/INDI)	doi:10.15387/fcp_indi.corr.um1	http://dx.doi.org/10.15387/fcp_indi.corr.um1
26165	Magnetic Resonance Imaging	Siemens 3T TIM Trio	Siemens	3	tesla	UO	UO:0000228	head	12	BOLD image	128	millimeter	UO	UO:0000016	256x256	millimeter	UO	UO:0000016	4x4x4	millimeter	UO	UO:0000016	2000	millisecond	UO	UO:0000028	30	millisecond	UO	UO:0000028	single-shot echo planar sequence	90	degree	UO	UO:0000185	32	MRI preprocessing	26165/session_1/rest_2/rest	UM_0026164_0026189.tar.gz	Functional Connectomes Project International Neuroimaging Data-Sharing Initiative (FCP/INDI)	doi:10.15387/fcp_indi.corr.um1	http://dx.doi.org/10.15387/fcp_indi.corr.um1
26165	Magnetic Resonance Imaging	Siemens 3T TIM Trio	Siemens	3	tesla	UO	UO:0000228	head	12	T1-weighted image	240	millimeter	UO	UO:0000016	256x256	millimeter	UO	UO:0000016	1x1x1	millimeter	UO	UO:0000016	2300	millisecond	UO	UO:0000028	2.98	millisecond	UO	UO:0000028	GRE sequence	9	degree	UO	UO:0000185	176	MRI preprocessing	26165/session_2/anat_1/anat	UM_0026164_0026189.tar.gz	Functional Connectomes Project International Neuroimaging Data-Sharing Initiative (FCP/INDI)	doi:10.15387/fcp_indi.corr.um1	http://dx.doi.org/10.15387/fcp_indi.corr.um1
26165	Magnetic Resonance Imaging	Siemens 3T TIM Trio	Siemens	3	tesla	UO	UO:0000228	head	12	BOLD image	128	millimeter	UO	UO:0000016	256x256	millimeter	UO	UO:0000016	4x4x4	millimeter	UO	UO:0000016	2000	millisecond	UO	UO:0000028	30	millisecond	UO	UO:0000028	single-shot echo planar sequence	90	degree	UO	UO:0000185	32	MRI preprocessing	26165/session_2/rest_1/rest	UM_0026164_0026189.tar.gz	Functional Connectomes Project International Neuroimaging Data-Sharing Initiative (FCP/INDI)	doi:10.15387/fcp_indi.corr.um1	http://dx.doi.org/10.15387/fcp_indi.corr.um1
26165	Magnetic Resonance Imaging	Siemens 3T TIM Trio	Siemens	3	tesla	UO	UO:0000228	head	12	BOLD image	128	millimeter	UO	UO:0000016	256x256	millimeter	UO	UO:0000016	4x4x4	millimeter	UO	UO:0000016	2000	millisecond	UO	UO:0000028	30	millisecond	UO	UO:0000028	single-shot echo planar sequence	90	degree	UO	UO:0000185	32	MRI preprocessing	26165/session_2/rest_2/rest	UM_0026164_0026189.tar.gz	Functional Connectomes Project International Neuroimaging Data-Sharing Initiative (FCP/INDI)	doi:10.15387/fcp_indi.corr.um1	http://dx.doi.org/10.15387/fcp_indi.corr.um1
26166	Magnetic Resonance Imaging	Siemens 3T TIM Trio	Siemens	3	tesla	UO	UO:0000228	head	12	T1-weighted image	240	millimeter	UO	UO:0000016	256x256	millimeter	UO	UO:0000016	1x1x1	millimeter	UO	UO:0000016	2300	millisecond	UO	UO:0000028	2.98	millisecond	UO	UO:0000028	GRE sequence	9	degree	UO	UO:0000185	176	MRI preprocessing	26166/session_1/anat_1/anat	UM_0026164_0026189.tar.gz	Functional Connectomes Project International Neuroimaging Data-Sharing Initiative (FCP/INDI)	doi:10.15387/fcp_indi.corr.um1	http://dx.doi.org/10.15387/fcp_indi.corr.um1
26166	Magnetic Resonance Imaging	Siemens 3T TIM Trio	Siemens	3	tesla	UO	UO:0000228	head	12	BOLD image	128	millimeter	UO	UO:0000016	256x256	millimeter	UO	UO:0000016	4x4x4	millimeter	UO	UO:0000016	2000	millisecond	UO	UO:0000028	30	millisecond	UO	UO:0000028	single-shot echo planar sequence	90	degree	UO	UO:0000185	32	MRI preprocessing	26166/session_1/rest_1/rest	UM_0026164_0026189.tar.gz	Functional Connectomes Project International Neuroimaging Data-Sharing Initiative (FCP/INDI)	doi:10.15387/fcp_indi.corr.um1	http://dx.doi.org/10.15387/fcp_indi.corr.um1
26166	Magnetic Resonance Imaging	Siemens 3T TIM Trio	Siemens	3	tesla	UO	UO:0000228	head	12	BOLD image	128	millimeter	UO	UO:0000016	256x256	millimeter	UO	UO:0000016	4x4x4	millimeter	UO	UO:0000016	2000	millisecond	UO	UO:0000028	30	millisecond	UO	UO:0000028	single-shot echo planar sequence	90	degree	UO	UO:0000185	32	MRI preprocessing	26166/session_1/rest_2/rest	UM_0026164_0026189.tar.gz	Functional Connectomes Project International Neuroimaging Data-Sharing Initiative (FCP/INDI)	doi:10.15387/fcp_indi.corr.um1	http://dx.doi.org/10.15387/fcp_indi.corr.um1
26166	Magnetic Resonance Imaging	Siemens 3T TIM Trio	Siemens	3	tesla	UO	UO:0000228	head	12	T1-weighted image	240	millimeter	UO	UO:0000016	256x256	millimeter	UO	UO:0000016	1x1x1	millimeter	UO	UO:0000016	2300	millisecond	UO	UO:0000028	2.98	millisecond	UO	UO:0000028	GRE sequence	9	degree	UO	UO:0000185	176	MRI preprocessing	26166/session_2/anat_1/anat	UM_0026164_0026189.tar.gz	Functional Connectomes Project International Neuroimaging Data-Sharing Initiative (FCP/INDI)	doi:10.15387/fcp_indi.corr.um1	http://dx.doi.org/10.15387/fcp_indi.corr.um1
26166	Magnetic Resonance Imaging	Siemens 3T TIM Trio	Siemens	3	tesla	UO	UO:0000228	head	12	BOLD image	128	millimeter	UO	UO:0000016	256x256	millimeter	UO	UO:0000016	4x4x4	millimeter	UO	UO:0000016	2000	millisecond	UO	UO:0000028	30	millisecond	UO	UO:0000028	single-shot echo planar sequence	90	degree	UO	UO:0000185	32	MRI preprocessing	26166/session_2/rest_1/rest	UM_0026164_0026189.tar.gz	Functional Connectomes Project International Neuroimaging Data-Sharing Initiative (FCP/INDI)	doi:10.15387/fcp_indi.corr.um1	http://dx.doi.org/10.15387/fcp_indi.corr.um1
26166	Magnetic Resonance Imaging	Siemens 3T TIM Trio	Siemens	3	tesla	UO	UO:0000228	head	12	BOLD image	128	millimeter	UO	UO:0000016	256x256	millimeter	UO	UO:0000016	4x4x4	millimeter	UO	UO:0000016	2000	millisecond	UO	UO:0000028	30	millisecond	UO	UO:0000028	single-shot echo planar sequence	90	degree	UO	UO:0000185	32	MRI preprocessing	26166/session_2/rest_2/rest	UM_0026164_0026189.tar.gz	Functional Connectomes Project International Neuroimaging Data-Sharing Initiative (FCP/INDI)	doi:10.15387/fcp_indi.corr.um1	http://dx.doi.org/10.15387/fcp_indi.corr.um1
26167	Magnetic Resonance Imaging	Siemens 3T TIM Trio	Siemens	3	tesla	UO	UO:0000228	head	12	T1-weighted image	240	millimeter	UO	UO:0000016	256x256	millimeter	UO	UO:0000016	1x1x1	millimeter	UO	UO:0000016	2300	millisecond	UO	UO:0000028	2.98	millisecond	UO	UO:0000028	GRE sequence	9	degree	UO	UO:0000185	176	MRI preprocessing	26167/session_1/anat_1/anat	UM_0026164_0026189.tar.gz	Functional Connectomes Project International Neuroimaging Data-Sharing Initiative (FCP/INDI)	doi:10.15387/fcp_indi.corr.um1	http://dx.doi.org/10.15387/fcp_indi.corr.um1
26167	Magnetic Resonance Imaging	Siemens 3T TIM Trio	Siemens	3	tesla	UO	UO:0000228	head	12	BOLD image	128	millimeter	UO	UO:0000016	256x256	millimeter	UO	UO:0000016	4x4x4	millimeter	UO	UO:0000016	2000	millisecond	UO	UO:0000028	30	millisecond	UO	UO:0000028	single-shot echo planar sequence	90	degree	UO	UO:0000185	32	MRI preprocessing	26167/session_1/rest_1/rest	UM_0026164_0026189.tar.gz	Functional Connectomes Project International Neuroimaging Data-Sharing Initiative (FCP/INDI)	doi:10.15387/fcp_indi.corr.um1	http://dx.doi.org/10.15387/fcp_indi.corr.um1
26167	Magnetic Resonance Imaging	Siemens 3T TIM Trio	Siemens	3	tesla	UO	UO:0000228	head	12	BOLD image	128	millimeter	UO	UO:0000016	256x256	millimeter	UO	UO:0000016	4x4x4	millimeter	UO	UO:0000016	2000	millisecond	UO	UO:0000028	30	millisecond	UO	UO:0000028	single-shot echo planar sequence	90	degree	UO	UO:0000185	32	MRI preprocessing	26167/session_1/rest_2/rest	UM_0026164_0026189.tar.gz	Functional Connectomes Project International Neuroimaging Data-Sharing Initiative (FCP/INDI)	doi:10.15387/fcp_indi.corr.um1	http://dx.doi.org/10.15387/fcp_indi.corr.um1
26167	Magnetic Resonance Imaging	Siemens 3T TIM Trio	Siemens	3	tesla	UO	UO:0000228	head	12	T1-weighted image	240	millimeter	UO	UO:0000016	256x256	millimeter	UO	UO:0000016	1x1x1	millimeter	UO	UO:0000016	2300	millisecond	UO	UO:0000028	2.98	millisecond	UO	UO:0000028	GRE sequence	9	degree	UO	UO:0000185	176	MRI preprocessing	26167/session_2/anat_1/anat	UM_0026164_0026189.tar.gz	Functional Connectomes Project International Neuroimaging Data-Sharing Initiative (FCP/INDI)	doi:10.15387/fcp_indi.corr.um1	http://dx.doi.org/10.15387/fcp_indi.corr.um1
26167	Magnetic Resonance Imaging	Siemens 3T TIM Trio	Siemens	3	tesla	UO	UO:0000228	head	12	BOLD image	128	millimeter	UO	UO:0000016	256x256	millimeter	UO	UO:0000016	4x4x4	millimeter	UO	UO:0000016	2000	millisecond	UO	UO:0000028	30	millisecond	UO	UO:0000028	single-shot echo planar sequence	90	degree	UO	UO:0000185	32	MRI preprocessing	26167/session_2/rest_1/rest	UM_0026164_0026189.tar.gz	Functional Connectomes Project International Neuroimaging Data-Sharing Initiative (FCP/INDI)	doi:10.15387/fcp_indi.corr.um1	http://dx.doi.org/10.15387/fcp_indi.corr.um1
26167	Magnetic Resonance Imaging	Siemens 3T TIM Trio	Siemens	3	tesla	UO	UO:0000228	head	12	BOLD image	128	millimeter	UO	UO:0000016	256x256	millimeter	UO	UO:0000016	4x4x4	millimeter	UO	UO:0000016	2000	millisecond	UO	UO:0000028	30	millisecond	UO	UO:0000028	single-shot echo planar sequence	90	degree	UO	UO:0000185	32	MRI preprocessing	26167/session_2/rest_2/rest	UM_0026164_0026189.tar.gz	Functional Connectomes Project International Neuroimaging Data-Sharing Initiative (FCP/INDI)	doi:10.15387/fcp_indi.corr.um1	http://dx.doi.org/10.15387/fcp_indi.corr.um1
26168	Magnetic Resonance Imaging	Siemens 3T TIM Trio	Siemens	3	tesla	UO	UO:0000228	head	12	T1-weighted image	240	millimeter	UO	UO:0000016	256x256	millimeter	UO	UO:0000016	1x1x1	millimeter	UO	UO:0000016	2300	millisecond	UO	UO:0000028	2.98	millisecond	UO	UO:0000028	GRE sequence	9	degree	UO	UO:0000185	176	MRI preprocessing	26168/session_1/anat_1/anat	UM_0026164_0026189.tar.gz	Functional Connectomes Project International Neuroimaging Data-Sharing Initiative (FCP/INDI)	doi:10.15387/fcp_indi.corr.um1	http://dx.doi.org/10.15387/fcp_indi.corr.um1
26168	Magnetic Resonance Imaging	Siemens 3T TIM Trio	Siemens	3	tesla	UO	UO:0000228	head	12	BOLD image	128	millimeter	UO	UO:0000016	256x256	millimeter	UO	UO:0000016	4x4x4	millimeter	UO	UO:0000016	2000	millisecond	UO	UO:0000028	30	millisecond	UO	UO:0000028	single-shot echo planar sequence	90	degree	UO	UO:0000185	32	MRI preprocessing	26168/session_1/rest_1/rest	UM_0026164_0026189.tar.gz	Functional Connectomes Project International Neuroimaging Data-Sharing Initiative (FCP/INDI)	doi:10.15387/fcp_indi.corr.um1	http://dx.doi.org/10.15387/fcp_indi.corr.um1
26168	Magnetic Resonance Imaging	Siemens 3T TIM Trio	Siemens	3	tesla	UO	UO:0000228	head	12	BOLD image	128	millimeter	UO	UO:0000016	256x256	millimeter	UO	UO:0000016	4x4x4	millimeter	UO	UO:0000016	2000	millisecond	UO	UO:0000028	30	millisecond	UO	UO:0000028	single-shot echo planar sequence	90	degree	UO	UO:0000185	32	MRI preprocessing	26168/session_1/rest_2/rest	UM_0026164_0026189.tar.gz	Functional Connectomes Project International Neuroimaging Data-Sharing Initiative (FCP/INDI)	doi:10.15387/fcp_indi.corr.um1	http://dx.doi.org/10.15387/fcp_indi.corr.um1
26168	Magnetic Resonance Imaging	Siemens 3T TIM Trio	Siemens	3	tesla	UO	UO:0000228	head	12	T1-weighted image	240	millimeter	UO	UO:0000016	256x256	millimeter	UO	UO:0000016	1x1x1	millimeter	UO	UO:0000016	2300	millisecond	UO	UO:0000028	2.98	millisecond	UO	UO:0000028	GRE sequence	9	degree	UO	UO:0000185	176	MRI preprocessing	26168/session_2/anat_1/anat	UM_0026164_0026189.tar.gz	Functional Connectomes Project International Neuroimaging Data-Sharing Initiative (FCP/INDI)	doi:10.15387/fcp_indi.corr.um1	http://dx.doi.org/10.15387/fcp_indi.corr.um1
26168	Magnetic Resonance Imaging	Siemens 3T TIM Trio	Siemens	3	tesla	UO	UO:0000228	head	12	BOLD image	128	millimeter	UO	UO:0000016	256x256	millimeter	UO	UO:0000016	4x4x4	millimeter	UO	UO:0000016	2000	millisecond	UO	UO:0000028	30	millisecond	UO	UO:0000028	single-shot echo planar sequence	90	degree	UO	UO:0000185	32	MRI preprocessing	26168/session_2/rest_1/rest	UM_0026164_0026189.tar.gz	Functional Connectomes Project International Neuroimaging Data-Sharing Initiative (FCP/INDI)	doi:10.15387/fcp_indi.corr.um1	http://dx.doi.org/10.15387/fcp_indi.corr.um1
26168	Magnetic Resonance Imaging	Siemens 3T TIM Trio	Siemens	3	tesla	UO	UO:0000228	head	12	BOLD image	128	millimeter	UO	UO:0000016	256x256	millimeter	UO	UO:0000016	4x4x4	millimeter	UO	UO:0000016	2000	millisecond	UO	UO:0000028	30	millisecond	UO	UO:0000028	single-shot echo planar sequence	90	degree	UO	UO:0000185	32	MRI preprocessing	26168/session_2/rest_2/rest	UM_0026164_0026189.tar.gz	Functional Connectomes Project International Neuroimaging Data-Sharing Initiative (FCP/INDI)	doi:10.15387/fcp_indi.corr.um1	http://dx.doi.org/10.15387/fcp_indi.corr.um1
26169	Magnetic Resonance Imaging	Siemens 3T TIM Trio	Siemens	3	tesla	UO	UO:0000228	head	12	T1-weighted image	240	millimeter	UO	UO:0000016	256x256	millimeter	UO	UO:0000016	1x1x1	millimeter	UO	UO:0000016	2300	millisecond	UO	UO:0000028	2.98	millisecond	UO	UO:0000028	GRE sequence	9	degree	UO	UO:0000185	176	MRI preprocessing	26169/session_1/anat_1/anat	UM_0026164_0026189.tar.gz	Functional Connectomes Project International Neuroimaging Data-Sharing Initiative (FCP/INDI)	doi:10.15387/fcp_indi.corr.um1	http://dx.doi.org/10.15387/fcp_indi.corr.um1
26169	Magnetic Resonance Imaging	Siemens 3T TIM Trio	Siemens	3	tesla	UO	UO:0000228	head	12	BOLD image	128	millimeter	UO	UO:0000016	256x256	millimeter	UO	UO:0000016	4x4x4	millimeter	UO	UO:0000016	2000	millisecond	UO	UO:0000028	30	millisecond	UO	UO:0000028	single-shot echo planar sequence	90	degree	UO	UO:0000185	32	MRI preprocessing	26169/session_1/rest_1/rest	UM_0026164_0026189.tar.gz	Functional Connectomes Project International Neuroimaging Data-Sharing Initiative (FCP/INDI)	doi:10.15387/fcp_indi.corr.um1	http://dx.doi.org/10.15387/fcp_indi.corr.um1
26169	Magnetic Resonance Imaging	Siemens 3T TIM Trio	Siemens	3	tesla	UO	UO:0000228	head	12	BOLD image	128	millimeter	UO	UO:0000016	256x256	millimeter	UO	UO:0000016	4x4x4	millimeter	UO	UO:0000016	2000	millisecond	UO	UO:0000028	30	millisecond	UO	UO:0000028	single-shot echo planar sequence	90	degree	UO	UO:0000185	32	MRI preprocessing	26169/session_1/rest_2/rest	UM_0026164_0026189.tar.gz	Functional Connectomes Project International Neuroimaging Data-Sharing Initiative (FCP/INDI)	doi:10.15387/fcp_indi.corr.um1	http://dx.doi.org/10.15387/fcp_indi.corr.um1
26169	Magnetic Resonance Imaging	Siemens 3T TIM Trio	Siemens	3	tesla	UO	UO:0000228	head	12	T1-weighted image	240	millimeter	UO	UO:0000016	256x256	millimeter	UO	UO:0000016	1x1x1	millimeter	UO	UO:0000016	2300	millisecond	UO	UO:0000028	2.98	millisecond	UO	UO:0000028	GRE sequence	9	degree	UO	UO:0000185	176	MRI preprocessing	26169/session_2/anat_1/anat	UM_0026164_0026189.tar.gz	Functional Connectomes Project International Neuroimaging Data-Sharing Initiative (FCP/INDI)	doi:10.15387/fcp_indi.corr.um1	http://dx.doi.org/10.15387/fcp_indi.corr.um1
26169	Magnetic Resonance Imaging	Siemens 3T TIM Trio	Siemens	3	tesla	UO	UO:0000228	head	12	BOLD image	128	millimeter	UO	UO:0000016	256x256	millimeter	UO	UO:0000016	4x4x4	millimeter	UO	UO:0000016	2000	millisecond	UO	UO:0000028	30	millisecond	UO	UO:0000028	single-shot echo planar sequence	90	degree	UO	UO:0000185	32	MRI preprocessing	26169/session_2/rest_1/rest	UM_0026164_0026189.tar.gz	Functional Connectomes Project International Neuroimaging Data-Sharing Initiative (FCP/INDI)	doi:10.15387/fcp_indi.corr.um1	http://dx.doi.org/10.15387/fcp_indi.corr.um1
26169	Magnetic Resonance Imaging	Siemens 3T TIM Trio	Siemens	3	tesla	UO	UO:0000228	head	12	BOLD image	128	millimeter	UO	UO:0000016	256x256	millimeter	UO	UO:0000016	4x4x4	millimeter	UO	UO:0000016	2000	millisecond	UO	UO:0000028	30	millisecond	UO	UO:0000028	single-shot echo planar sequence	90	degree	UO	UO:0000185	32	MRI preprocessing	26169/session_2/rest_2/rest	UM_0026164_0026189.tar.gz	Functional Connectomes Project International Neuroimaging Data-Sharing Initiative (FCP/INDI)	doi:10.15387/fcp_indi.corr.um1	http://dx.doi.org/10.15387/fcp_indi.corr.um1
26170	Magnetic Resonance Imaging	Siemens 3T TIM Trio	Siemens	3	tesla	UO	UO:0000228	head	12	T1-weighted image	240	millimeter	UO	UO:0000016	256x256	millimeter	UO	UO:0000016	1x1x1	millimeter	UO	UO:0000016	2300	millisecond	UO	UO:0000028	2.98	millisecond	UO	UO:0000028	GRE sequence	9	degree	UO	UO:0000185	176	MRI preprocessing	26170/session_1/anat_1/anat	UM_0026164_0026189.tar.gz	Functional Connectomes Project International Neuroimaging Data-Sharing Initiative (FCP/INDI)	doi:10.15387/fcp_indi.corr.um1	http://dx.doi.org/10.15387/fcp_indi.corr.um1
26170	Magnetic Resonance Imaging	Siemens 3T TIM Trio	Siemens	3	tesla	UO	UO:0000228	head	12	BOLD image	128	millimeter	UO	UO:0000016	256x256	millimeter	UO	UO:0000016	4x4x4	millimeter	UO	UO:0000016	2000	millisecond	UO	UO:0000028	30	millisecond	UO	UO:0000028	single-shot echo planar sequence	90	degree	UO	UO:0000185	32	MRI preprocessing	26170/session_1/rest_1/rest	UM_0026164_0026189.tar.gz	Functional Connectomes Project International Neuroimaging Data-Sharing Initiative (FCP/INDI)	doi:10.15387/fcp_indi.corr.um1	http://dx.doi.org/10.15387/fcp_indi.corr.um1
26170	Magnetic Resonance Imaging	Siemens 3T TIM Trio	Siemens	3	tesla	UO	UO:0000228	head	12	BOLD image	128	millimeter	UO	UO:0000016	256x256	millimeter	UO	UO:0000016	4x4x4	millimeter	UO	UO:0000016	2000	millisecond	UO	UO:0000028	30	millisecond	UO	UO:0000028	single-shot echo planar sequence	90	degree	UO	UO:0000185	32	MRI preprocessing	26170/session_1/rest_2/rest	UM_0026164_0026189.tar.gz	Functional Connectomes Project International Neuroimaging Data-Sharing Initiative (FCP/INDI)	doi:10.15387/fcp_indi.corr.um1	http://dx.doi.org/10.15387/fcp_indi.corr.um1
26170	Magnetic Resonance Imaging	Siemens 3T TIM Trio	Siemens	3	tesla	UO	UO:0000228	head	12	T1-weighted image	240	millimeter	UO	UO:0000016	256x256	millimeter	UO	UO:0000016	1x1x1	millimeter	UO	UO:0000016	2300	millisecond	UO	UO:0000028	2.98	millisecond	UO	UO:0000028	GRE sequence	9	degree	UO	UO:0000185	176	MRI preprocessing	26170/session_2/anat_1/anat	UM_0026164_0026189.tar.gz	Functional Connectomes Project International Neuroimaging Data-Sharing Initiative (FCP/INDI)	doi:10.15387/fcp_indi.corr.um1	http://dx.doi.org/10.15387/fcp_indi.corr.um1
26170	Magnetic Resonance Imaging	Siemens 3T TIM Trio	Siemens	3	tesla	UO	UO:0000228	head	12	BOLD image	128	millimeter	UO	UO:0000016	256x256	millimeter	UO	UO:0000016	4x4x4	millimeter	UO	UO:0000016	2000	millisecond	UO	UO:0000028	30	millisecond	UO	UO:0000028	single-shot echo planar sequence	90	degree	UO	UO:0000185	32	MRI preprocessing	26170/session_2/rest_1/rest	UM_0026164_0026189.tar.gz	Functional Connectomes Project International Neuroimaging Data-Sharing Initiative (FCP/INDI)	doi:10.15387/fcp_indi.corr.um1	http://dx.doi.org/10.15387/fcp_indi.corr.um1
26170	Magnetic Resonance Imaging	Siemens 3T TIM Trio	Siemens	3	tesla	UO	UO:0000228	head	12	BOLD image	128	millimeter	UO	UO:0000016	256x256	millimeter	UO	UO:0000016	4x4x4	millimeter	UO	UO:0000016	2000	millisecond	UO	UO:0000028	30	millisecond	UO	UO:0000028	single-shot echo planar sequence	90	degree	UO	UO:0000185	32	MRI preprocessing	26170/session_2/rest_2/rest	UM_0026164_0026189.tar.gz	Functional Connectomes Project International Neuroimaging Data-Sharing Initiative (FCP/INDI)	doi:10.15387/fcp_indi.corr.um1	http://dx.doi.org/10.15387/fcp_indi.corr.um1
26171	Magnetic Resonance Imaging	Siemens 3T TIM Trio	Siemens	3	tesla	UO	UO:0000228	head	12	T1-weighted image	240	millimeter	UO	UO:0000016	256x256	millimeter	UO	UO:0000016	1x1x1	millimeter	UO	UO:0000016	2300	millisecond	UO	UO:0000028	2.98	millisecond	UO	UO:0000028	GRE sequence	9	degree	UO	UO:0000185	176	MRI preprocessing	26171/session_1/anat_1/anat	UM_0026164_0026189.tar.gz	Functional Connectomes Project International Neuroimaging Data-Sharing Initiative (FCP/INDI)	doi:10.15387/fcp_indi.corr.um1	http://dx.doi.org/10.15387/fcp_indi.corr.um1
26171	Magnetic Resonance Imaging	Siemens 3T TIM Trio	Siemens	3	tesla	UO	UO:0000228	head	12	BOLD image	128	millimeter	UO	UO:0000016	256x256	millimeter	UO	UO:0000016	4x4x4	millimeter	UO	UO:0000016	2000	millisecond	UO	UO:0000028	30	millisecond	UO	UO:0000028	single-shot echo planar sequence	90	degree	UO	UO:0000185	32	MRI preprocessing	26171/session_1/rest_1/rest	UM_0026164_0026189.tar.gz	Functional Connectomes Project International Neuroimaging Data-Sharing Initiative (FCP/INDI)	doi:10.15387/fcp_indi.corr.um1	http://dx.doi.org/10.15387/fcp_indi.corr.um1
26171	Magnetic Resonance Imaging	Siemens 3T TIM Trio	Siemens	3	tesla	UO	UO:0000228	head	12	BOLD image	128	millimeter	UO	UO:0000016	256x256	millimeter	UO	UO:0000016	4x4x4	millimeter	UO	UO:0000016	2000	millisecond	UO	UO:0000028	30	millisecond	UO	UO:0000028	single-shot echo planar sequence	90	degree	UO	UO:0000185	32	MRI preprocessing	26171/session_1/rest_2/rest	UM_0026164_0026189.tar.gz	Functional Connectomes Project International Neuroimaging Data-Sharing Initiative (FCP/INDI)	doi:10.15387/fcp_indi.corr.um1	http://dx.doi.org/10.15387/fcp_indi.corr.um1
26171	Magnetic Resonance Imaging	Siemens 3T TIM Trio	Siemens	3	tesla	UO	UO:0000228	head	12	T1-weighted image	240	millimeter	UO	UO:0000016	256x256	millimeter	UO	UO:0000016	1x1x1	millimeter	UO	UO:0000016	2300	millisecond	UO	UO:0000028	2.98	millisecond	UO	UO:0000028	GRE sequence	9	degree	UO	UO:0000185	176	MRI preprocessing	26171/session_2/anat_1/anat	UM_0026164_0026189.tar.gz	Functional Connectomes Project International Neuroimaging Data-Sharing Initiative (FCP/INDI)	doi:10.15387/fcp_indi.corr.um1	http://dx.doi.org/10.15387/fcp_indi.corr.um1
26171	Magnetic Resonance Imaging	Siemens 3T TIM Trio	Siemens	3	tesla	UO	UO:0000228	head	12	BOLD image	128	millimeter	UO	UO:0000016	256x256	millimeter	UO	UO:0000016	4x4x4	millimeter	UO	UO:0000016	2000	millisecond	UO	UO:0000028	30	millisecond	UO	UO:0000028	single-shot echo planar sequence	90	degree	UO	UO:0000185	32	MRI preprocessing	26171/session_2/rest_1/rest	UM_0026164_0026189.tar.gz	Functional Connectomes Project International Neuroimaging Data-Sharing Initiative (FCP/INDI)	doi:10.15387/fcp_indi.corr.um1	http://dx.doi.org/10.15387/fcp_indi.corr.um1
26171	Magnetic Resonance Imaging	Siemens 3T TIM Trio	Siemens	3	tesla	UO	UO:0000228	head	12	BOLD image	128	millimeter	UO	UO:0000016	256x256	millimeter	UO	UO:0000016	4x4x4	millimeter	UO	UO:0000016	2000	millisecond	UO	UO:0000028	30	millisecond	UO	UO:0000028	single-shot echo planar sequence	90	degree	UO	UO:0000185	32	MRI preprocessing	26171/session_2/rest_2/rest	UM_0026164_0026189.tar.gz	Functional Connectomes Project International Neuroimaging Data-Sharing Initiative (FCP/INDI)	doi:10.15387/fcp_indi.corr.um1	http://dx.doi.org/10.15387/fcp_indi.corr.um1
26172	Magnetic Resonance Imaging	Siemens 3T TIM Trio	Siemens	3	tesla	UO	UO:0000228	head	12	T1-weighted image	240	millimeter	UO	UO:0000016	256x256	millimeter	UO	UO:0000016	1x1x1	millimeter	UO	UO:0000016	2300	millisecond	UO	UO:0000028	2.98	millisecond	UO	UO:0000028	GRE sequence	9	degree	UO	UO:0000185	176	MRI preprocessing	26172/session_1/anat_1/anat	UM_0026164_0026189.tar.gz	Functional Connectomes Project International Neuroimaging Data-Sharing Initiative (FCP/INDI)	doi:10.15387/fcp_indi.corr.um1	http://dx.doi.org/10.15387/fcp_indi.corr.um1
26172	Magnetic Resonance Imaging	Siemens 3T TIM Trio	Siemens	3	tesla	UO	UO:0000228	head	12	BOLD image	128	millimeter	UO	UO:0000016	256x256	millimeter	UO	UO:0000016	4x4x4	millimeter	UO	UO:0000016	2000	millisecond	UO	UO:0000028	30	millisecond	UO	UO:0000028	single-shot echo planar sequence	90	degree	UO	UO:0000185	32	MRI preprocessing	26172/session_1/rest_1/rest	UM_0026164_0026189.tar.gz	Functional Connectomes Project International Neuroimaging Data-Sharing Initiative (FCP/INDI)	doi:10.15387/fcp_indi.corr.um1	http://dx.doi.org/10.15387/fcp_indi.corr.um1
26172	Magnetic Resonance Imaging	Siemens 3T TIM Trio	Siemens	3	tesla	UO	UO:0000228	head	12	BOLD image	128	millimeter	UO	UO:0000016	256x256	millimeter	UO	UO:0000016	4x4x4	millimeter	UO	UO:0000016	2000	millisecond	UO	UO:0000028	30	millisecond	UO	UO:0000028	single-shot echo planar sequence	90	degree	UO	UO:0000185	32	MRI preprocessing	26172/session_1/rest_2/rest	UM_0026164_0026189.tar.gz	Functional Connectomes Project International Neuroimaging Data-Sharing Initiative (FCP/INDI)	doi:10.15387/fcp_indi.corr.um1	http://dx.doi.org/10.15387/fcp_indi.corr.um1
26172	Magnetic Resonance Imaging	Siemens 3T TIM Trio	Siemens	3	tesla	UO	UO:0000228	head	12	T1-weighted image	240	millimeter	UO	UO:0000016	256x256	millimeter	UO	UO:0000016	1x1x1	millimeter	UO	UO:0000016	2300	millisecond	UO	UO:0000028	2.98	millisecond	UO	UO:0000028	GRE sequence	9	degree	UO	UO:0000185	176	MRI preprocessing	26172/session_2/anat_1/anat	UM_0026164_0026189.tar.gz	Functional Connectomes Project International Neuroimaging Data-Sharing Initiative (FCP/INDI)	doi:10.15387/fcp_indi.corr.um1	http://dx.doi.org/10.15387/fcp_indi.corr.um1
26172	Magnetic Resonance Imaging	Siemens 3T TIM Trio	Siemens	3	tesla	UO	UO:0000228	head	12	BOLD image	128	millimeter	UO	UO:0000016	256x256	millimeter	UO	UO:0000016	4x4x4	millimeter	UO	UO:0000016	2000	millisecond	UO	UO:0000028	30	millisecond	UO	UO:0000028	single-shot echo planar sequence	90	degree	UO	UO:0000185	32	MRI preprocessing	26172/session_2/rest_1/rest	UM_0026164_0026189.tar.gz	Functional Connectomes Project International Neuroimaging Data-Sharing Initiative (FCP/INDI)	doi:10.15387/fcp_indi.corr.um1	http://dx.doi.org/10.15387/fcp_indi.corr.um1
26172	Magnetic Resonance Imaging	Siemens 3T TIM Trio	Siemens	3	tesla	UO	UO:0000228	head	12	BOLD image	128	millimeter	UO	UO:0000016	256x256	millimeter	UO	UO:0000016	4x4x4	millimeter	UO	UO:0000016	2000	millisecond	UO	UO:0000028	30	millisecond	UO	UO:0000028	single-shot echo planar sequence	90	degree	UO	UO:0000185	32	MRI preprocessing	26172/session_2/rest_2/rest	UM_0026164_0026189.tar.gz	Functional Connectomes Project International Neuroimaging Data-Sharing Initiative (FCP/INDI)	doi:10.15387/fcp_indi.corr.um1	http://dx.doi.org/10.15387/fcp_indi.corr.um1
26173	Magnetic Resonance Imaging	Siemens 3T TIM Trio	Siemens	3	tesla	UO	UO:0000228	head	12	T1-weighted image	240	millimeter	UO	UO:0000016	256x256	millimeter	UO	UO:0000016	1x1x1	millimeter	UO	UO:0000016	2300	millisecond	UO	UO:0000028	2.98	millisecond	UO	UO:0000028	GRE sequence	9	degree	UO	UO:0000185	176	MRI preprocessing	26173/session_1/anat_1/anat	UM_0026164_0026189.tar.gz	Functional Connectomes Project International Neuroimaging Data-Sharing Initiative (FCP/INDI)	doi:10.15387/fcp_indi.corr.um1	http://dx.doi.org/10.15387/fcp_indi.corr.um1
26173	Magnetic Resonance Imaging	Siemens 3T TIM Trio	Siemens	3	tesla	UO	UO:0000228	head	12	BOLD image	128	millimeter	UO	UO:0000016	256x256	millimeter	UO	UO:0000016	4x4x4	millimeter	UO	UO:0000016	2000	millisecond	UO	UO:0000028	30	millisecond	UO	UO:0000028	single-shot echo planar sequence	90	degree	UO	UO:0000185	32	MRI preprocessing	26173/session_1/rest_1/rest	UM_0026164_0026189.tar.gz	Functional Connectomes Project International Neuroimaging Data-Sharing Initiative (FCP/INDI)	doi:10.15387/fcp_indi.corr.um1	http://dx.doi.org/10.15387/fcp_indi.corr.um1
26173	Magnetic Resonance Imaging	Siemens 3T TIM Trio	Siemens	3	tesla	UO	UO:0000228	head	12	BOLD image	128	millimeter	UO	UO:0000016	256x256	millimeter	UO	UO:0000016	4x4x4	millimeter	UO	UO:0000016	2000	millisecond	UO	UO:0000028	30	millisecond	UO	UO:0000028	single-shot echo planar sequence	90	degree	UO	UO:0000185	32	MRI preprocessing	26173/session_1/rest_2/rest	UM_0026164_0026189.tar.gz	Functional Connectomes Project International Neuroimaging Data-Sharing Initiative (FCP/INDI)	doi:10.15387/fcp_indi.corr.um1	http://dx.doi.org/10.15387/fcp_indi.corr.um1
26173	Magnetic Resonance Imaging	Siemens 3T TIM Trio	Siemens	3	tesla	UO	UO:0000228	head	12	T1-weighted image	240	millimeter	UO	UO:0000016	256x256	millimeter	UO	UO:0000016	1x1x1	millimeter	UO	UO:0000016	2300	millisecond	UO	UO:0000028	2.98	millisecond	UO	UO:0000028	GRE sequence	9	degree	UO	UO:0000185	176	MRI preprocessing	26173/session_2/anat_1/anat	UM_0026164_0026189.tar.gz	Functional Connectomes Project International Neuroimaging Data-Sharing Initiative (FCP/INDI)	doi:10.15387/fcp_indi.corr.um1	http://dx.doi.org/10.15387/fcp_indi.corr.um1
26173	Magnetic Resonance Imaging	Siemens 3T TIM Trio	Siemens	3	tesla	UO	UO:0000228	head	12	BOLD image	128	millimeter	UO	UO:0000016	256x256	millimeter	UO	UO:0000016	4x4x4	millimeter	UO	UO:0000016	2000	millisecond	UO	UO:0000028	30	millisecond	UO	UO:0000028	single-shot echo planar sequence	90	degree	UO	UO:0000185	32	MRI preprocessing	26173/session_2/rest_1/rest	UM_0026164_0026189.tar.gz	Functional Connectomes Project International Neuroimaging Data-Sharing Initiative (FCP/INDI)	doi:10.15387/fcp_indi.corr.um1	http://dx.doi.org/10.15387/fcp_indi.corr.um1
26173	Magnetic Resonance Imaging	Siemens 3T TIM Trio	Siemens	3	tesla	UO	UO:0000228	head	12	BOLD image	128	millimeter	UO	UO:0000016	256x256	millimeter	UO	UO:0000016	4x4x4	millimeter	UO	UO:0000016	2000	millisecond	UO	UO:0000028	30	millisecond	UO	UO:0000028	single-shot echo planar sequence	90	degree	UO	UO:0000185	32	MRI preprocessing	26173/session_2/rest_2/rest	UM_0026164_0026189.tar.gz	Functional Connectomes Project International Neuroimaging Data-Sharing Initiative (FCP/INDI)	doi:10.15387/fcp_indi.corr.um1	http://dx.doi.org/10.15387/fcp_indi.corr.um1
26174	Magnetic Resonance Imaging	Siemens 3T TIM Trio	Siemens	3	tesla	UO	UO:0000228	head	12	T1-weighted image	240	millimeter	UO	UO:0000016	256x256	millimeter	UO	UO:0000016	1x1x1	millimeter	UO	UO:0000016	2300	millisecond	UO	UO:0000028	2.98	millisecond	UO	UO:0000028	GRE sequence	9	degree	UO	UO:0000185	176	MRI preprocessing	26174/session_1/anat_1/anat	UM_0026164_0026189.tar.gz	Functional Connectomes Project International Neuroimaging Data-Sharing Initiative (FCP/INDI)	doi:10.15387/fcp_indi.corr.um1	http://dx.doi.org/10.15387/fcp_indi.corr.um1
26174	Magnetic Resonance Imaging	Siemens 3T TIM Trio	Siemens	3	tesla	UO	UO:0000228	head	12	BOLD image	128	millimeter	UO	UO:0000016	256x256	millimeter	UO	UO:0000016	4x4x4	millimeter	UO	UO:0000016	2000	millisecond	UO	UO:0000028	30	millisecond	UO	UO:0000028	single-shot echo planar sequence	90	degree	UO	UO:0000185	32	MRI preprocessing	26174/session_1/rest_1/rest	UM_0026164_0026189.tar.gz	Functional Connectomes Project International Neuroimaging Data-Sharing Initiative (FCP/INDI)	doi:10.15387/fcp_indi.corr.um1	http://dx.doi.org/10.15387/fcp_indi.corr.um1
26174	Magnetic Resonance Imaging	Siemens 3T TIM Trio	Siemens	3	tesla	UO	UO:0000228	head	12	BOLD image	128	millimeter	UO	UO:0000016	256x256	millimeter	UO	UO:0000016	4x4x4	millimeter	UO	UO:0000016	2000	millisecond	UO	UO:0000028	30	millisecond	UO	UO:0000028	single-shot echo planar sequence	90	degree	UO	UO:0000185	32	MRI preprocessing	26174/session_1/rest_2/rest	UM_0026164_0026189.tar.gz	Functional Connectomes Project International Neuroimaging Data-Sharing Initiative (FCP/INDI)	doi:10.15387/fcp_indi.corr.um1	http://dx.doi.org/10.15387/fcp_indi.corr.um1
26174	Magnetic Resonance Imaging	Siemens 3T TIM Trio	Siemens	3	tesla	UO	UO:0000228	head	12	T1-weighted image	240	millimeter	UO	UO:0000016	256x256	millimeter	UO	UO:0000016	1x1x1	millimeter	UO	UO:0000016	2300	millisecond	UO	UO:0000028	2.98	millisecond	UO	UO:0000028	GRE sequence	9	degree	UO	UO:0000185	176	MRI preprocessing	26174/session_2/anat_1/anat	UM_0026164_0026189.tar.gz	Functional Connectomes Project International Neuroimaging Data-Sharing Initiative (FCP/INDI)	doi:10.15387/fcp_indi.corr.um1	http://dx.doi.org/10.15387/fcp_indi.corr.um1
26174	Magnetic Resonance Imaging	Siemens 3T TIM Trio	Siemens	3	tesla	UO	UO:0000228	head	12	BOLD image	128	millimeter	UO	UO:0000016	256x256	millimeter	UO	UO:0000016	4x4x4	millimeter	UO	UO:0000016	2000	millisecond	UO	UO:0000028	30	millisecond	UO	UO:0000028	single-shot echo planar sequence	90	degree	UO	UO:0000185	32	MRI preprocessing	26174/session_2/rest_1/rest	UM_0026164_0026189.tar.gz	Functional Connectomes Project International Neuroimaging Data-Sharing Initiative (FCP/INDI)	doi:10.15387/fcp_indi.corr.um1	http://dx.doi.org/10.15387/fcp_indi.corr.um1
26174	Magnetic Resonance Imaging	Siemens 3T TIM Trio	Siemens	3	tesla	UO	UO:0000228	head	12	BOLD image	128	millimeter	UO	UO:0000016	256x256	millimeter	UO	UO:0000016	4x4x4	millimeter	UO	UO:0000016	2000	millisecond	UO	UO:0000028	30	millisecond	UO	UO:0000028	single-shot echo planar sequence	90	degree	UO	UO:0000185	32	MRI preprocessing	26174/session_2/rest_2/rest	UM_0026164_0026189.tar.gz	Functional Connectomes Project International Neuroimaging Data-Sharing Initiative (FCP/INDI)	doi:10.15387/fcp_indi.corr.um1	http://dx.doi.org/10.15387/fcp_indi.corr.um1
26175	Magnetic Resonance Imaging	Siemens 3T TIM Trio	Siemens	3	tesla	UO	UO:0000228	head	12	T1-weighted image	240	millimeter	UO	UO:0000016	256x256	millimeter	UO	UO:0000016	1x1x1	millimeter	UO	UO:0000016	2300	millisecond	UO	UO:0000028	2.98	millisecond	UO	UO:0000028	GRE sequence	9	degree	UO	UO:0000185	176	MRI preprocessing	26175/session_1/anat_1/anat	UM_0026164_0026189.tar.gz	Functional Connectomes Project International Neuroimaging Data-Sharing Initiative (FCP/INDI)	doi:10.15387/fcp_indi.corr.um1	http://dx.doi.org/10.15387/fcp_indi.corr.um1
26175	Magnetic Resonance Imaging	Siemens 3T TIM Trio	Siemens	3	tesla	UO	UO:0000228	head	12	BOLD image	128	millimeter	UO	UO:0000016	256x256	millimeter	UO	UO:0000016	4x4x4	millimeter	UO	UO:0000016	2000	millisecond	UO	UO:0000028	30	millisecond	UO	UO:0000028	single-shot echo planar sequence	90	degree	UO	UO:0000185	32	MRI preprocessing	26175/session_1/rest_1/rest	UM_0026164_0026189.tar.gz	Functional Connectomes Project International Neuroimaging Data-Sharing Initiative (FCP/INDI)	doi:10.15387/fcp_indi.corr.um1	http://dx.doi.org/10.15387/fcp_indi.corr.um1
26175	Magnetic Resonance Imaging	Siemens 3T TIM Trio	Siemens	3	tesla	UO	UO:0000228	head	12	BOLD image	128	millimeter	UO	UO:0000016	256x256	millimeter	UO	UO:0000016	4x4x4	millimeter	UO	UO:0000016	2000	millisecond	UO	UO:0000028	30	millisecond	UO	UO:0000028	single-shot echo planar sequence	90	degree	UO	UO:0000185	32	MRI preprocessing	26175/session_1/rest_2/rest	UM_0026164_0026189.tar.gz	Functional Connectomes Project International Neuroimaging Data-Sharing Initiative (FCP/INDI)	doi:10.15387/fcp_indi.corr.um1	http://dx.doi.org/10.15387/fcp_indi.corr.um1
26175	Magnetic Resonance Imaging	Siemens 3T TIM Trio	Siemens	3	tesla	UO	UO:0000228	head	12	T1-weighted image	240	millimeter	UO	UO:0000016	256x256	millimeter	UO	UO:0000016	1x1x1	millimeter	UO	UO:0000016	2300	millisecond	UO	UO:0000028	2.98	millisecond	UO	UO:0000028	GRE sequence	9	degree	UO	UO:0000185	176	MRI preprocessing	26175/session_2/anat_1/anat	UM_0026164_0026189.tar.gz	Functional Connectomes Project International Neuroimaging Data-Sharing Initiative (FCP/INDI)	doi:10.15387/fcp_indi.corr.um1	http://dx.doi.org/10.15387/fcp_indi.corr.um1
26175	Magnetic Resonance Imaging	Siemens 3T TIM Trio	Siemens	3	tesla	UO	UO:0000228	head	12	BOLD image	128	millimeter	UO	UO:0000016	256x256	millimeter	UO	UO:0000016	4x4x4	millimeter	UO	UO:0000016	2000	millisecond	UO	UO:0000028	30	millisecond	UO	UO:0000028	single-shot echo planar sequence	90	degree	UO	UO:0000185	32	MRI preprocessing	26175/session_2/rest_1/rest	UM_0026164_0026189.tar.gz	Functional Connectomes Project International Neuroimaging Data-Sharing Initiative (FCP/INDI)	doi:10.15387/fcp_indi.corr.um1	http://dx.doi.org/10.15387/fcp_indi.corr.um1
26175	Magnetic Resonance Imaging	Siemens 3T TIM Trio	Siemens	3	tesla	UO	UO:0000228	head	12	BOLD image	128	millimeter	UO	UO:0000016	256x256	millimeter	UO	UO:0000016	4x4x4	millimeter	UO	UO:0000016	2000	millisecond	UO	UO:0000028	30	millisecond	UO	UO:0000028	single-shot echo planar sequence	90	degree	UO	UO:0000185	32	MRI preprocessing	26175/session_2/rest_2/rest	UM_0026164_0026189.tar.gz	Functional Connectomes Project International Neuroimaging Data-Sharing Initiative (FCP/INDI)	doi:10.15387/fcp_indi.corr.um1	http://dx.doi.org/10.15387/fcp_indi.corr.um1
26176	Magnetic Resonance Imaging	Siemens 3T TIM Trio	Siemens	3	tesla	UO	UO:0000228	head	12	T1-weighted image	240	millimeter	UO	UO:0000016	256x256	millimeter	UO	UO:0000016	1x1x1	millimeter	UO	UO:0000016	2300	millisecond	UO	UO:0000028	2.98	millisecond	UO	UO:0000028	GRE sequence	9	degree	UO	UO:0000185	176	MRI preprocessing	26176/session_1/anat_1/anat	UM_0026164_0026189.tar.gz	Functional Connectomes Project International Neuroimaging Data-Sharing Initiative (FCP/INDI)	doi:10.15387/fcp_indi.corr.um1	http://dx.doi.org/10.15387/fcp_indi.corr.um1
26176	Magnetic Resonance Imaging	Siemens 3T TIM Trio	Siemens	3	tesla	UO	UO:0000228	head	12	BOLD image	128	millimeter	UO	UO:0000016	256x256	millimeter	UO	UO:0000016	4x4x4	millimeter	UO	UO:0000016	2000	millisecond	UO	UO:0000028	30	millisecond	UO	UO:0000028	single-shot echo planar sequence	90	degree	UO	UO:0000185	32	MRI preprocessing	26176/session_1/rest_1/rest	UM_0026164_0026189.tar.gz	Functional Connectomes Project International Neuroimaging Data-Sharing Initiative (FCP/INDI)	doi:10.15387/fcp_indi.corr.um1	http://dx.doi.org/10.15387/fcp_indi.corr.um1
26176	Magnetic Resonance Imaging	Siemens 3T TIM Trio	Siemens	3	tesla	UO	UO:0000228	head	12	BOLD image	128	millimeter	UO	UO:0000016	256x256	millimeter	UO	UO:0000016	4x4x4	millimeter	UO	UO:0000016	2000	millisecond	UO	UO:0000028	30	millisecond	UO	UO:0000028	single-shot echo planar sequence	90	degree	UO	UO:0000185	32	MRI preprocessing	26176/session_1/rest_2/rest	UM_0026164_0026189.tar.gz	Functional Connectomes Project International Neuroimaging Data-Sharing Initiative (FCP/INDI)	doi:10.15387/fcp_indi.corr.um1	http://dx.doi.org/10.15387/fcp_indi.corr.um1
26176	Magnetic Resonance Imaging	Siemens 3T TIM Trio	Siemens	3	tesla	UO	UO:0000228	head	12	T1-weighted image	240	millimeter	UO	UO:0000016	256x256	millimeter	UO	UO:0000016	1x1x1	millimeter	UO	UO:0000016	2300	millisecond	UO	UO:0000028	2.98	millisecond	UO	UO:0000028	GRE sequence	9	degree	UO	UO:0000185	176	MRI preprocessing	26176/session_2/anat_1/anat	UM_0026164_0026189.tar.gz	Functional Connectomes Project International Neuroimaging Data-Sharing Initiative (FCP/INDI)	doi:10.15387/fcp_indi.corr.um1	http://dx.doi.org/10.15387/fcp_indi.corr.um1
26176	Magnetic Resonance Imaging	Siemens 3T TIM Trio	Siemens	3	tesla	UO	UO:0000228	head	12	BOLD image	128	millimeter	UO	UO:0000016	256x256	millimeter	UO	UO:0000016	4x4x4	millimeter	UO	UO:0000016	2000	millisecond	UO	UO:0000028	30	millisecond	UO	UO:0000028	single-shot echo planar sequence	90	degree	UO	UO:0000185	32	MRI preprocessing	26176/session_2/rest_1/rest	UM_0026164_0026189.tar.gz	Functional Connectomes Project International Neuroimaging Data-Sharing Initiative (FCP/INDI)	doi:10.15387/fcp_indi.corr.um1	http://dx.doi.org/10.15387/fcp_indi.corr.um1
26176	Magnetic Resonance Imaging	Siemens 3T TIM Trio	Siemens	3	tesla	UO	UO:0000228	head	12	BOLD image	128	millimeter	UO	UO:0000016	256x256	millimeter	UO	UO:0000016	4x4x4	millimeter	UO	UO:0000016	2000	millisecond	UO	UO:0000028	30	millisecond	UO	UO:0000028	single-shot echo planar sequence	90	degree	UO	UO:0000185	32	MRI preprocessing	26176/session_2/rest_2/rest	UM_0026164_0026189.tar.gz	Functional Connectomes Project International Neuroimaging Data-Sharing Initiative (FCP/INDI)	doi:10.15387/fcp_indi.corr.um1	http://dx.doi.org/10.15387/fcp_indi.corr.um1
26177	Magnetic Resonance Imaging	Siemens 3T TIM Trio	Siemens	3	tesla	UO	UO:0000228	head	12	T1-weighted image	240	millimeter	UO	UO:0000016	256x256	millimeter	UO	UO:0000016	1x1x1	millimeter	UO	UO:0000016	2300	millisecond	UO	UO:0000028	2.98	millisecond	UO	UO:0000028	GRE sequence	9	degree	UO	UO:0000185	176	MRI preprocessing	26177/session_1/anat_1/anat	UM_0026164_0026189.tar.gz	Functional Connectomes Project International Neuroimaging Data-Sharing Initiative (FCP/INDI)	doi:10.15387/fcp_indi.corr.um1	http://dx.doi.org/10.15387/fcp_indi.corr.um1
26177	Magnetic Resonance Imaging	Siemens 3T TIM Trio	Siemens	3	tesla	UO	UO:0000228	head	12	BOLD image	128	millimeter	UO	UO:0000016	256x256	millimeter	UO	UO:0000016	4x4x4	millimeter	UO	UO:0000016	2000	millisecond	UO	UO:0000028	30	millisecond	UO	UO:0000028	single-shot echo planar sequence	90	degree	UO	UO:0000185	32	MRI preprocessing	26177/session_1/rest_1/rest	UM_0026164_0026189.tar.gz	Functional Connectomes Project International Neuroimaging Data-Sharing Initiative (FCP/INDI)	doi:10.15387/fcp_indi.corr.um1	http://dx.doi.org/10.15387/fcp_indi.corr.um1
26177	Magnetic Resonance Imaging	Siemens 3T TIM Trio	Siemens	3	tesla	UO	UO:0000228	head	12	BOLD image	128	millimeter	UO	UO:0000016	256x256	millimeter	UO	UO:0000016	4x4x4	millimeter	UO	UO:0000016	2000	millisecond	UO	UO:0000028	30	millisecond	UO	UO:0000028	single-shot echo planar sequence	90	degree	UO	UO:0000185	32	MRI preprocessing	26177/session_1/rest_2/rest	UM_0026164_0026189.tar.gz	Functional Connectomes Project International Neuroimaging Data-Sharing Initiative (FCP/INDI)	doi:10.15387/fcp_indi.corr.um1	http://dx.doi.org/10.15387/fcp_indi.corr.um1
26177	Magnetic Resonance Imaging	Siemens 3T TIM Trio	Siemens	3	tesla	UO	UO:0000228	head	12	T1-weighted image	240	millimeter	UO	UO:0000016	256x256	millimeter	UO	UO:0000016	1x1x1	millimeter	UO	UO:0000016	2300	millisecond	UO	UO:0000028	2.98	millisecond	UO	UO:0000028	GRE sequence	9	degree	UO	UO:0000185	176	MRI preprocessing	26177/session_2/anat_1/anat	UM_0026164_0026189.tar.gz	Functional Connectomes Project International Neuroimaging Data-Sharing Initiative (FCP/INDI)	doi:10.15387/fcp_indi.corr.um1	http://dx.doi.org/10.15387/fcp_indi.corr.um1
26177	Magnetic Resonance Imaging	Siemens 3T TIM Trio	Siemens	3	tesla	UO	UO:0000228	head	12	BOLD image	128	millimeter	UO	UO:0000016	256x256	millimeter	UO	UO:0000016	4x4x4	millimeter	UO	UO:0000016	2000	millisecond	UO	UO:0000028	30	millisecond	UO	UO:0000028	single-shot echo planar sequence	90	degree	UO	UO:0000185	32	MRI preprocessing	26177/session_2/rest_1/rest	UM_0026164_0026189.tar.gz	Functional Connectomes Project International Neuroimaging Data-Sharing Initiative (FCP/INDI)	doi:10.15387/fcp_indi.corr.um1	http://dx.doi.org/10.15387/fcp_indi.corr.um1
26177	Magnetic Resonance Imaging	Siemens 3T TIM Trio	Siemens	3	tesla	UO	UO:0000228	head	12	BOLD image	128	millimeter	UO	UO:0000016	256x256	millimeter	UO	UO:0000016	4x4x4	millimeter	UO	UO:0000016	2000	millisecond	UO	UO:0000028	30	millisecond	UO	UO:0000028	single-shot echo planar sequence	90	degree	UO	UO:0000185	32	MRI preprocessing	26177/session_2/rest_2/rest	UM_0026164_0026189.tar.gz	Functional Connectomes Project International Neuroimaging Data-Sharing Initiative (FCP/INDI)	doi:10.15387/fcp_indi.corr.um1	http://dx.doi.org/10.15387/fcp_indi.corr.um1
26178	Magnetic Resonance Imaging	Siemens 3T TIM Trio	Siemens	3	tesla	UO	UO:0000228	head	12	T1-weighted image	240	millimeter	UO	UO:0000016	256x256	millimeter	UO	UO:0000016	1x1x1	millimeter	UO	UO:0000016	2300	millisecond	UO	UO:0000028	2.98	millisecond	UO	UO:0000028	GRE sequence	9	degree	UO	UO:0000185	176	MRI preprocessing	26178/session_1/anat_1/anat	UM_0026164_0026189.tar.gz	Functional Connectomes Project International Neuroimaging Data-Sharing Initiative (FCP/INDI)	doi:10.15387/fcp_indi.corr.um1	http://dx.doi.org/10.15387/fcp_indi.corr.um1
26178	Magnetic Resonance Imaging	Siemens 3T TIM Trio	Siemens	3	tesla	UO	UO:0000228	head	12	BOLD image	128	millimeter	UO	UO:0000016	256x256	millimeter	UO	UO:0000016	4x4x4	millimeter	UO	UO:0000016	2000	millisecond	UO	UO:0000028	30	millisecond	UO	UO:0000028	single-shot echo planar sequence	90	degree	UO	UO:0000185	32	MRI preprocessing	26178/session_1/rest_1/rest	UM_0026164_0026189.tar.gz	Functional Connectomes Project International Neuroimaging Data-Sharing Initiative (FCP/INDI)	doi:10.15387/fcp_indi.corr.um1	http://dx.doi.org/10.15387/fcp_indi.corr.um1
26178	Magnetic Resonance Imaging	Siemens 3T TIM Trio	Siemens	3	tesla	UO	UO:0000228	head	12	BOLD image	128	millimeter	UO	UO:0000016	256x256	millimeter	UO	UO:0000016	4x4x4	millimeter	UO	UO:0000016	2000	millisecond	UO	UO:0000028	30	millisecond	UO	UO:0000028	single-shot echo planar sequence	90	degree	UO	UO:0000185	32	MRI preprocessing	26178/session_1/rest_2/rest	UM_0026164_0026189.tar.gz	Functional Connectomes Project International Neuroimaging Data-Sharing Initiative (FCP/INDI)	doi:10.15387/fcp_indi.corr.um1	http://dx.doi.org/10.15387/fcp_indi.corr.um1
26178	Magnetic Resonance Imaging	Siemens 3T TIM Trio	Siemens	3	tesla	UO	UO:0000228	head	12	T1-weighted image	240	millimeter	UO	UO:0000016	256x256	millimeter	UO	UO:0000016	1x1x1	millimeter	UO	UO:0000016	2300	millisecond	UO	UO:0000028	2.98	millisecond	UO	UO:0000028	GRE sequence	9	degree	UO	UO:0000185	176	MRI preprocessing	26178/session_2/anat_1/anat	UM_0026164_0026189.tar.gz	Functional Connectomes Project International Neuroimaging Data-Sharing Initiative (FCP/INDI)	doi:10.15387/fcp_indi.corr.um1	http://dx.doi.org/10.15387/fcp_indi.corr.um1
26178	Magnetic Resonance Imaging	Siemens 3T TIM Trio	Siemens	3	tesla	UO	UO:0000228	head	12	BOLD image	128	millimeter	UO	UO:0000016	256x256	millimeter	UO	UO:0000016	4x4x4	millimeter	UO	UO:0000016	2000	millisecond	UO	UO:0000028	30	millisecond	UO	UO:0000028	single-shot echo planar sequence	90	degree	UO	UO:0000185	32	MRI preprocessing	26178/session_2/rest_1/rest	UM_0026164_0026189.tar.gz	Functional Connectomes Project International Neuroimaging Data-Sharing Initiative (FCP/INDI)	doi:10.15387/fcp_indi.corr.um1	http://dx.doi.org/10.15387/fcp_indi.corr.um1
26178	Magnetic Resonance Imaging	Siemens 3T TIM Trio	Siemens	3	tesla	UO	UO:0000228	head	12	BOLD image	128	millimeter	UO	UO:0000016	256x256	millimeter	UO	UO:0000016	4x4x4	millimeter	UO	UO:0000016	2000	millisecond	UO	UO:0000028	30	millisecond	UO	UO:0000028	single-shot echo planar sequence	90	degree	UO	UO:0000185	32	MRI preprocessing	26178/session_2/rest_2/rest	UM_0026164_0026189.tar.gz	Functional Connectomes Project International Neuroimaging Data-Sharing Initiative (FCP/INDI)	doi:10.15387/fcp_indi.corr.um1	http://dx.doi.org/10.15387/fcp_indi.corr.um1
26179	Magnetic Resonance Imaging	Siemens 3T TIM Trio	Siemens	3	tesla	UO	UO:0000228	head	12	T1-weighted image	240	millimeter	UO	UO:0000016	256x256	millimeter	UO	UO:0000016	1x1x1	millimeter	UO	UO:0000016	2300	millisecond	UO	UO:0000028	2.98	millisecond	UO	UO:0000028	GRE sequence	9	degree	UO	UO:0000185	176	MRI preprocessing	26179/session_1/anat_1/anat	UM_0026164_0026189.tar.gz	Functional Connectomes Project International Neuroimaging Data-Sharing Initiative (FCP/INDI)	doi:10.15387/fcp_indi.corr.um1	http://dx.doi.org/10.15387/fcp_indi.corr.um1
26179	Magnetic Resonance Imaging	Siemens 3T TIM Trio	Siemens	3	tesla	UO	UO:0000228	head	12	BOLD image	128	millimeter	UO	UO:0000016	256x256	millimeter	UO	UO:0000016	4x4x4	millimeter	UO	UO:0000016	2000	millisecond	UO	UO:0000028	30	millisecond	UO	UO:0000028	single-shot echo planar sequence	90	degree	UO	UO:0000185	32	MRI preprocessing	26179/session_1/rest_1/rest	UM_0026164_0026189.tar.gz	Functional Connectomes Project International Neuroimaging Data-Sharing Initiative (FCP/INDI)	doi:10.15387/fcp_indi.corr.um1	http://dx.doi.org/10.15387/fcp_indi.corr.um1
26179	Magnetic Resonance Imaging	Siemens 3T TIM Trio	Siemens	3	tesla	UO	UO:0000228	head	12	BOLD image	128	millimeter	UO	UO:0000016	256x256	millimeter	UO	UO:0000016	4x4x4	millimeter	UO	UO:0000016	2000	millisecond	UO	UO:0000028	30	millisecond	UO	UO:0000028	single-shot echo planar sequence	90	degree	UO	UO:0000185	32	MRI preprocessing	26179/session_1/rest_2/rest	UM_0026164_0026189.tar.gz	Functional Connectomes Project International Neuroimaging Data-Sharing Initiative (FCP/INDI)	doi:10.15387/fcp_indi.corr.um1	http://dx.doi.org/10.15387/fcp_indi.corr.um1
26179	Magnetic Resonance Imaging	Siemens 3T TIM Trio	Siemens	3	tesla	UO	UO:0000228	head	12	T1-weighted image	240	millimeter	UO	UO:0000016	256x256	millimeter	UO	UO:0000016	1x1x1	millimeter	UO	UO:0000016	2300	millisecond	UO	UO:0000028	2.98	millisecond	UO	UO:0000028	GRE sequence	9	degree	UO	UO:0000185	176	MRI preprocessing	26179/session_2/anat_1/anat	UM_0026164_0026189.tar.gz	Functional Connectomes Project International Neuroimaging Data-Sharing Initiative (FCP/INDI)	doi:10.15387/fcp_indi.corr.um1	http://dx.doi.org/10.15387/fcp_indi.corr.um1
26179	Magnetic Resonance Imaging	Siemens 3T TIM Trio	Siemens	3	tesla	UO	UO:0000228	head	12	BOLD image	128	millimeter	UO	UO:0000016	256x256	millimeter	UO	UO:0000016	4x4x4	millimeter	UO	UO:0000016	2000	millisecond	UO	UO:0000028	30	millisecond	UO	UO:0000028	single-shot echo planar sequence	90	degree	UO	UO:0000185	32	MRI preprocessing	26179/session_2/rest_1/rest	UM_0026164_0026189.tar.gz	Functional Connectomes Project International Neuroimaging Data-Sharing Initiative (FCP/INDI)	doi:10.15387/fcp_indi.corr.um1	http://dx.doi.org/10.15387/fcp_indi.corr.um1
26179	Magnetic Resonance Imaging	Siemens 3T TIM Trio	Siemens	3	tesla	UO	UO:0000228	head	12	BOLD image	128	millimeter	UO	UO:0000016	256x256	millimeter	UO	UO:0000016	4x4x4	millimeter	UO	UO:0000016	2000	millisecond	UO	UO:0000028	30	millisecond	UO	UO:0000028	single-shot echo planar sequence	90	degree	UO	UO:0000185	32	MRI preprocessing	26179/session_2/rest_2/rest	UM_0026164_0026189.tar.gz	Functional Connectomes Project International Neuroimaging Data-Sharing Initiative (FCP/INDI)	doi:10.15387/fcp_indi.corr.um1	http://dx.doi.org/10.15387/fcp_indi.corr.um1
26180	Magnetic Resonance Imaging	Siemens 3T TIM Trio	Siemens	3	tesla	UO	UO:0000228	head	12	T1-weighted image	240	millimeter	UO	UO:0000016	256x256	millimeter	UO	UO:0000016	1x1x1	millimeter	UO	UO:0000016	2300	millisecond	UO	UO:0000028	2.98	millisecond	UO	UO:0000028	GRE sequence	9	degree	UO	UO:0000185	176	MRI preprocessing	26180/session_1/anat_1/anat	UM_0026164_0026189.tar.gz	Functional Connectomes Project International Neuroimaging Data-Sharing Initiative (FCP/INDI)	doi:10.15387/fcp_indi.corr.um1	http://dx.doi.org/10.15387/fcp_indi.corr.um1
26180	Magnetic Resonance Imaging	Siemens 3T TIM Trio	Siemens	3	tesla	UO	UO:0000228	head	12	BOLD image	128	millimeter	UO	UO:0000016	256x256	millimeter	UO	UO:0000016	4x4x4	millimeter	UO	UO:0000016	2000	millisecond	UO	UO:0000028	30	millisecond	UO	UO:0000028	single-shot echo planar sequence	90	degree	UO	UO:0000185	32	MRI preprocessing	26180/session_1/rest_1/rest	UM_0026164_0026189.tar.gz	Functional Connectomes Project International Neuroimaging Data-Sharing Initiative (FCP/INDI)	doi:10.15387/fcp_indi.corr.um1	http://dx.doi.org/10.15387/fcp_indi.corr.um1
26180	Magnetic Resonance Imaging	Siemens 3T TIM Trio	Siemens	3	tesla	UO	UO:0000228	head	12	BOLD image	128	millimeter	UO	UO:0000016	256x256	millimeter	UO	UO:0000016	4x4x4	millimeter	UO	UO:0000016	2000	millisecond	UO	UO:0000028	30	millisecond	UO	UO:0000028	single-shot echo planar sequence	90	degree	UO	UO:0000185	32	MRI preprocessing	26180/session_1/rest_2/rest	UM_0026164_0026189.tar.gz	Functional Connectomes Project International Neuroimaging Data-Sharing Initiative (FCP/INDI)	doi:10.15387/fcp_indi.corr.um1	http://dx.doi.org/10.15387/fcp_indi.corr.um1
26180	Magnetic Resonance Imaging	Siemens 3T TIM Trio	Siemens	3	tesla	UO	UO:0000228	head	12	T1-weighted image	240	millimeter	UO	UO:0000016	256x256	millimeter	UO	UO:0000016	1x1x1	millimeter	UO	UO:0000016	2300	millisecond	UO	UO:0000028	2.98	millisecond	UO	UO:0000028	GRE sequence	9	degree	UO	UO:0000185	176	MRI preprocessing	26180/session_2/anat_1/anat	UM_0026164_0026189.tar.gz	Functional Connectomes Project International Neuroimaging Data-Sharing Initiative (FCP/INDI)	doi:10.15387/fcp_indi.corr.um1	http://dx.doi.org/10.15387/fcp_indi.corr.um1
26180	Magnetic Resonance Imaging	Siemens 3T TIM Trio	Siemens	3	tesla	UO	UO:0000228	head	12	BOLD image	128	millimeter	UO	UO:0000016	256x256	millimeter	UO	UO:0000016	4x4x4	millimeter	UO	UO:0000016	2000	millisecond	UO	UO:0000028	30	millisecond	UO	UO:0000028	single-shot echo planar sequence	90	degree	UO	UO:0000185	32	MRI preprocessing	26180/session_2/rest_1/rest	UM_0026164_0026189.tar.gz	Functional Connectomes Project International Neuroimaging Data-Sharing Initiative (FCP/INDI)	doi:10.15387/fcp_indi.corr.um1	http://dx.doi.org/10.15387/fcp_indi.corr.um1
26180	Magnetic Resonance Imaging	Siemens 3T TIM Trio	Siemens	3	tesla	UO	UO:0000228	head	12	BOLD image	128	millimeter	UO	UO:0000016	256x256	millimeter	UO	UO:0000016	4x4x4	millimeter	UO	UO:0000016	2000	millisecond	UO	UO:0000028	30	millisecond	UO	UO:0000028	single-shot echo planar sequence	90	degree	UO	UO:0000185	32	MRI preprocessing	26180/session_2/rest_2/rest	UM_0026164_0026189.tar.gz	Functional Connectomes Project International Neuroimaging Data-Sharing Initiative (FCP/INDI)	doi:10.15387/fcp_indi.corr.um1	http://dx.doi.org/10.15387/fcp_indi.corr.um1
26181	Magnetic Resonance Imaging	Siemens 3T TIM Trio	Siemens	3	tesla	UO	UO:0000228	head	12	T1-weighted image	240	millimeter	UO	UO:0000016	256x256	millimeter	UO	UO:0000016	1x1x1	millimeter	UO	UO:0000016	2300	millisecond	UO	UO:0000028	2.98	millisecond	UO	UO:0000028	GRE sequence	9	degree	UO	UO:0000185	176	MRI preprocessing	26181/session_1/anat_1/anat	UM_0026164_0026189.tar.gz	Functional Connectomes Project International Neuroimaging Data-Sharing Initiative (FCP/INDI)	doi:10.15387/fcp_indi.corr.um1	http://dx.doi.org/10.15387/fcp_indi.corr.um1
26181	Magnetic Resonance Imaging	Siemens 3T TIM Trio	Siemens	3	tesla	UO	UO:0000228	head	12	BOLD image	128	millimeter	UO	UO:0000016	256x256	millimeter	UO	UO:0000016	4x4x4	millimeter	UO	UO:0000016	2000	millisecond	UO	UO:0000028	30	millisecond	UO	UO:0000028	single-shot echo planar sequence	90	degree	UO	UO:0000185	32	MRI preprocessing	26181/session_1/rest_1/rest	UM_0026164_0026189.tar.gz	Functional Connectomes Project International Neuroimaging Data-Sharing Initiative (FCP/INDI)	doi:10.15387/fcp_indi.corr.um1	http://dx.doi.org/10.15387/fcp_indi.corr.um1
26181	Magnetic Resonance Imaging	Siemens 3T TIM Trio	Siemens	3	tesla	UO	UO:0000228	head	12	BOLD image	128	millimeter	UO	UO:0000016	256x256	millimeter	UO	UO:0000016	4x4x4	millimeter	UO	UO:0000016	2000	millisecond	UO	UO:0000028	30	millisecond	UO	UO:0000028	single-shot echo planar sequence	90	degree	UO	UO:0000185	32	MRI preprocessing	26181/session_1/rest_2/rest	UM_0026164_0026189.tar.gz	Functional Connectomes Project International Neuroimaging Data-Sharing Initiative (FCP/INDI)	doi:10.15387/fcp_indi.corr.um1	http://dx.doi.org/10.15387/fcp_indi.corr.um1
26181	Magnetic Resonance Imaging	Siemens 3T TIM Trio	Siemens	3	tesla	UO	UO:0000228	head	12	T1-weighted image	240	millimeter	UO	UO:0000016	256x256	millimeter	UO	UO:0000016	1x1x1	millimeter	UO	UO:0000016	2300	millisecond	UO	UO:0000028	2.98	millisecond	UO	UO:0000028	GRE sequence	9	degree	UO	UO:0000185	176	MRI preprocessing	26181/session_2/anat_1/anat	UM_0026164_0026189.tar.gz	Functional Connectomes Project International Neuroimaging Data-Sharing Initiative (FCP/INDI)	doi:10.15387/fcp_indi.corr.um1	http://dx.doi.org/10.15387/fcp_indi.corr.um1
26181	Magnetic Resonance Imaging	Siemens 3T TIM Trio	Siemens	3	tesla	UO	UO:0000228	head	12	BOLD image	128	millimeter	UO	UO:0000016	256x256	millimeter	UO	UO:0000016	4x4x4	millimeter	UO	UO:0000016	2000	millisecond	UO	UO:0000028	30	millisecond	UO	UO:0000028	single-shot echo planar sequence	90	degree	UO	UO:0000185	32	MRI preprocessing	26181/session_2/rest_1/rest	UM_0026164_0026189.tar.gz	Functional Connectomes Project International Neuroimaging Data-Sharing Initiative (FCP/INDI)	doi:10.15387/fcp_indi.corr.um1	http://dx.doi.org/10.15387/fcp_indi.corr.um1
26181	Magnetic Resonance Imaging	Siemens 3T TIM Trio	Siemens	3	tesla	UO	UO:0000228	head	12	BOLD image	128	millimeter	UO	UO:0000016	256x256	millimeter	UO	UO:0000016	4x4x4	millimeter	UO	UO:0000016	2000	millisecond	UO	UO:0000028	30	millisecond	UO	UO:0000028	single-shot echo planar sequence	90	degree	UO	UO:0000185	32	MRI preprocessing	26181/session_2/rest_2/rest	UM_0026164_0026189.tar.gz	Functional Connectomes Project International Neuroimaging Data-Sharing Initiative (FCP/INDI)	doi:10.15387/fcp_indi.corr.um1	http://dx.doi.org/10.15387/fcp_indi.corr.um1
26182	Magnetic Resonance Imaging	Siemens 3T TIM Trio	Siemens	3	tesla	UO	UO:0000228	head	12	T1-weighted image	240	millimeter	UO	UO:0000016	256x256	millimeter	UO	UO:0000016	1x1x1	millimeter	UO	UO:0000016	2300	millisecond	UO	UO:0000028	2.98	millisecond	UO	UO:0000028	GRE sequence	9	degree	UO	UO:0000185	176	MRI preprocessing	26182/session_1/anat_1/anat	UM_0026164_0026189.tar.gz	Functional Connectomes Project International Neuroimaging Data-Sharing Initiative (FCP/INDI)	doi:10.15387/fcp_indi.corr.um1	http://dx.doi.org/10.15387/fcp_indi.corr.um1
26182	Magnetic Resonance Imaging	Siemens 3T TIM Trio	Siemens	3	tesla	UO	UO:0000228	head	12	BOLD image	128	millimeter	UO	UO:0000016	256x256	millimeter	UO	UO:0000016	4x4x4	millimeter	UO	UO:0000016	2000	millisecond	UO	UO:0000028	30	millisecond	UO	UO:0000028	single-shot echo planar sequence	90	degree	UO	UO:0000185	32	MRI preprocessing	26182/session_1/rest_1/rest	UM_0026164_0026189.tar.gz	Functional Connectomes Project International Neuroimaging Data-Sharing Initiative (FCP/INDI)	doi:10.15387/fcp_indi.corr.um1	http://dx.doi.org/10.15387/fcp_indi.corr.um1
26182	Magnetic Resonance Imaging	Siemens 3T TIM Trio	Siemens	3	tesla	UO	UO:0000228	head	12	BOLD image	128	millimeter	UO	UO:0000016	256x256	millimeter	UO	UO:0000016	4x4x4	millimeter	UO	UO:0000016	2000	millisecond	UO	UO:0000028	30	millisecond	UO	UO:0000028	single-shot echo planar sequence	90	degree	UO	UO:0000185	32	MRI preprocessing	26182/session_1/rest_2/rest	UM_0026164_0026189.tar.gz	Functional Connectomes Project International Neuroimaging Data-Sharing Initiative (FCP/INDI)	doi:10.15387/fcp_indi.corr.um1	http://dx.doi.org/10.15387/fcp_indi.corr.um1
26182	Magnetic Resonance Imaging	Siemens 3T TIM Trio	Siemens	3	tesla	UO	UO:0000228	head	12	T1-weighted image	240	millimeter	UO	UO:0000016	256x256	millimeter	UO	UO:0000016	1x1x1	millimeter	UO	UO:0000016	2300	millisecond	UO	UO:0000028	2.98	millisecond	UO	UO:0000028	GRE sequence	9	degree	UO	UO:0000185	176	MRI preprocessing	26182/session_2/anat_1/anat	UM_0026164_0026189.tar.gz	Functional Connectomes Project International Neuroimaging Data-Sharing Initiative (FCP/INDI)	doi:10.15387/fcp_indi.corr.um1	http://dx.doi.org/10.15387/fcp_indi.corr.um1
26182	Magnetic Resonance Imaging	Siemens 3T TIM Trio	Siemens	3	tesla	UO	UO:0000228	head	12	BOLD image	128	millimeter	UO	UO:0000016	256x256	millimeter	UO	UO:0000016	4x4x4	millimeter	UO	UO:0000016	2000	millisecond	UO	UO:0000028	30	millisecond	UO	UO:0000028	single-shot echo planar sequence	90	degree	UO	UO:0000185	32	MRI preprocessing	26182/session_2/rest_1/rest	UM_0026164_0026189.tar.gz	Functional Connectomes Project International Neuroimaging Data-Sharing Initiative (FCP/INDI)	doi:10.15387/fcp_indi.corr.um1	http://dx.doi.org/10.15387/fcp_indi.corr.um1
26182	Magnetic Resonance Imaging	Siemens 3T TIM Trio	Siemens	3	tesla	UO	UO:0000228	head	12	BOLD image	128	millimeter	UO	UO:0000016	256x256	millimeter	UO	UO:0000016	4x4x4	millimeter	UO	UO:0000016	2000	millisecond	UO	UO:0000028	30	millisecond	UO	UO:0000028	single-shot echo planar sequence	90	degree	UO	UO:0000185	32	MRI preprocessing	26182/session_2/rest_2/rest	UM_0026164_0026189.tar.gz	Functional Connectomes Project International Neuroimaging Data-Sharing Initiative (FCP/INDI)	doi:10.15387/fcp_indi.corr.um1	http://dx.doi.org/10.15387/fcp_indi.corr.um1
26183	Magnetic Resonance Imaging	Siemens 3T TIM Trio	Siemens	3	tesla	UO	UO:0000228	head	12	T1-weighted image	240	millimeter	UO	UO:0000016	256x256	millimeter	UO	UO:0000016	1x1x1	millimeter	UO	UO:0000016	2300	millisecond	UO	UO:0000028	2.98	millisecond	UO	UO:0000028	GRE sequence	9	degree	UO	UO:0000185	176	MRI preprocessing	26183/session_1/anat_1/anat	UM_0026164_0026189.tar.gz	Functional Connectomes Project International Neuroimaging Data-Sharing Initiative (FCP/INDI)	doi:10.15387/fcp_indi.corr.um1	http://dx.doi.org/10.15387/fcp_indi.corr.um1
26183	Magnetic Resonance Imaging	Siemens 3T TIM Trio	Siemens	3	tesla	UO	UO:0000228	head	12	BOLD image	128	millimeter	UO	UO:0000016	256x256	millimeter	UO	UO:0000016	4x4x4	millimeter	UO	UO:0000016	2000	millisecond	UO	UO:0000028	30	millisecond	UO	UO:0000028	single-shot echo planar sequence	90	degree	UO	UO:0000185	32	MRI preprocessing	26183/session_1/rest_1/rest	UM_0026164_0026189.tar.gz	Functional Connectomes Project International Neuroimaging Data-Sharing Initiative (FCP/INDI)	doi:10.15387/fcp_indi.corr.um1	http://dx.doi.org/10.15387/fcp_indi.corr.um1
26183	Magnetic Resonance Imaging	Siemens 3T TIM Trio	Siemens	3	tesla	UO	UO:0000228	head	12	BOLD image	128	millimeter	UO	UO:0000016	256x256	millimeter	UO	UO:0000016	4x4x4	millimeter	UO	UO:0000016	2000	millisecond	UO	UO:0000028	30	millisecond	UO	UO:0000028	single-shot echo planar sequence	90	degree	UO	UO:0000185	32	MRI preprocessing	26183/session_1/rest_2/rest	UM_0026164_0026189.tar.gz	Functional Connectomes Project International Neuroimaging Data-Sharing Initiative (FCP/INDI)	doi:10.15387/fcp_indi.corr.um1	http://dx.doi.org/10.15387/fcp_indi.corr.um1
26183	Magnetic Resonance Imaging	Siemens 3T TIM Trio	Siemens	3	tesla	UO	UO:0000228	head	12	T1-weighted image	240	millimeter	UO	UO:0000016	256x256	millimeter	UO	UO:0000016	1x1x1	millimeter	UO	UO:0000016	2300	millisecond	UO	UO:0000028	2.98	millisecond	UO	UO:0000028	GRE sequence	9	degree	UO	UO:0000185	176	MRI preprocessing	26183/session_2/anat_1/anat	UM_0026164_0026189.tar.gz	Functional Connectomes Project International Neuroimaging Data-Sharing Initiative (FCP/INDI)	doi:10.15387/fcp_indi.corr.um1	http://dx.doi.org/10.15387/fcp_indi.corr.um1
26183	Magnetic Resonance Imaging	Siemens 3T TIM Trio	Siemens	3	tesla	UO	UO:0000228	head	12	BOLD image	128	millimeter	UO	UO:0000016	256x256	millimeter	UO	UO:0000016	4x4x4	millimeter	UO	UO:0000016	2000	millisecond	UO	UO:0000028	30	millisecond	UO	UO:0000028	single-shot echo planar sequence	90	degree	UO	UO:0000185	32	MRI preprocessing	26183/session_2/rest_1/rest	UM_0026164_0026189.tar.gz	Functional Connectomes Project International Neuroimaging Data-Sharing Initiative (FCP/INDI)	doi:10.15387/fcp_indi.corr.um1	http://dx.doi.org/10.15387/fcp_indi.corr.um1
26183	Magnetic Resonance Imaging	Siemens 3T TIM Trio	Siemens	3	tesla	UO	UO:0000228	head	12	BOLD image	128	millimeter	UO	UO:0000016	256x256	millimeter	UO	UO:0000016	4x4x4	millimeter	UO	UO:0000016	2000	millisecond	UO	UO:0000028	30	millisecond	UO	UO:0000028	single-shot echo planar sequence	90	degree	UO	UO:0000185	32	MRI preprocessing	26183/session_2/rest_2/rest	UM_0026164_0026189.tar.gz	Functional Connectomes Project International Neuroimaging Data-Sharing Initiative (FCP/INDI)	doi:10.15387/fcp_indi.corr.um1	http://dx.doi.org/10.15387/fcp_indi.corr.um1
26184	Magnetic Resonance Imaging	Siemens 3T TIM Trio	Siemens	3	tesla	UO	UO:0000228	head	12	T1-weighted image	240	millimeter	UO	UO:0000016	256x256	millimeter	UO	UO:0000016	1x1x1	millimeter	UO	UO:0000016	2300	millisecond	UO	UO:0000028	2.98	millisecond	UO	UO:0000028	GRE sequence	9	degree	UO	UO:0000185	176	MRI preprocessing	26184/session_1/anat_1/anat	UM_0026164_0026189.tar.gz	Functional Connectomes Project International Neuroimaging Data-Sharing Initiative (FCP/INDI)	doi:10.15387/fcp_indi.corr.um1	http://dx.doi.org/10.15387/fcp_indi.corr.um1
26184	Magnetic Resonance Imaging	Siemens 3T TIM Trio	Siemens	3	tesla	UO	UO:0000228	head	12	BOLD image	128	millimeter	UO	UO:0000016	256x256	millimeter	UO	UO:0000016	4x4x4	millimeter	UO	UO:0000016	2000	millisecond	UO	UO:0000028	30	millisecond	UO	UO:0000028	single-shot echo planar sequence	90	degree	UO	UO:0000185	32	MRI preprocessing	26184/session_1/rest_1/rest	UM_0026164_0026189.tar.gz	Functional Connectomes Project International Neuroimaging Data-Sharing Initiative (FCP/INDI)	doi:10.15387/fcp_indi.corr.um1	http://dx.doi.org/10.15387/fcp_indi.corr.um1
26184	Magnetic Resonance Imaging	Siemens 3T TIM Trio	Siemens	3	tesla	UO	UO:0000228	head	12	BOLD image	128	millimeter	UO	UO:0000016	256x256	millimeter	UO	UO:0000016	4x4x4	millimeter	UO	UO:0000016	2000	millisecond	UO	UO:0000028	30	millisecond	UO	UO:0000028	single-shot echo planar sequence	90	degree	UO	UO:0000185	32	MRI preprocessing	26184/session_1/rest_2/rest	UM_0026164_0026189.tar.gz	Functional Connectomes Project International Neuroimaging Data-Sharing Initiative (FCP/INDI)	doi:10.15387/fcp_indi.corr.um1	http://dx.doi.org/10.15387/fcp_indi.corr.um1
26184	Magnetic Resonance Imaging	Siemens 3T TIM Trio	Siemens	3	tesla	UO	UO:0000228	head	12	T1-weighted image	240	millimeter	UO	UO:0000016	256x256	millimeter	UO	UO:0000016	1x1x1	millimeter	UO	UO:0000016	2300	millisecond	UO	UO:0000028	2.98	millisecond	UO	UO:0000028	GRE sequence	9	degree	UO	UO:0000185	176	MRI preprocessing	26184/session_2/anat_1/anat	UM_0026164_0026189.tar.gz	Functional Connectomes Project International Neuroimaging Data-Sharing Initiative (FCP/INDI)	doi:10.15387/fcp_indi.corr.um1	http://dx.doi.org/10.15387/fcp_indi.corr.um1
26184	Magnetic Resonance Imaging	Siemens 3T TIM Trio	Siemens	3	tesla	UO	UO:0000228	head	12	BOLD image	128	millimeter	UO	UO:0000016	256x256	millimeter	UO	UO:0000016	4x4x4	millimeter	UO	UO:0000016	2000	millisecond	UO	UO:0000028	30	millisecond	UO	UO:0000028	single-shot echo planar sequence	90	degree	UO	UO:0000185	32	MRI preprocessing	26184/session_2/rest_1/rest	UM_0026164_0026189.tar.gz	Functional Connectomes Project International Neuroimaging Data-Sharing Initiative (FCP/INDI)	doi:10.15387/fcp_indi.corr.um1	http://dx.doi.org/10.15387/fcp_indi.corr.um1
26184	Magnetic Resonance Imaging	Siemens 3T TIM Trio	Siemens	3	tesla	UO	UO:0000228	head	12	BOLD image	128	millimeter	UO	UO:0000016	256x256	millimeter	UO	UO:0000016	4x4x4	millimeter	UO	UO:0000016	2000	millisecond	UO	UO:0000028	30	millisecond	UO	UO:0000028	single-shot echo planar sequence	90	degree	UO	UO:0000185	32	MRI preprocessing	26184/session_2/rest_2/rest	UM_0026164_0026189.tar.gz	Functional Connectomes Project International Neuroimaging Data-Sharing Initiative (FCP/INDI)	doi:10.15387/fcp_indi.corr.um1	http://dx.doi.org/10.15387/fcp_indi.corr.um1
26185	Magnetic Resonance Imaging	Siemens 3T TIM Trio	Siemens	3	tesla	UO	UO:0000228	head	12	T1-weighted image	240	millimeter	UO	UO:0000016	256x256	millimeter	UO	UO:0000016	1x1x1	millimeter	UO	UO:0000016	2300	millisecond	UO	UO:0000028	2.98	millisecond	UO	UO:0000028	GRE sequence	9	degree	UO	UO:0000185	176	MRI preprocessing	26185/session_1/anat_1/anat	UM_0026164_0026189.tar.gz	Functional Connectomes Project International Neuroimaging Data-Sharing Initiative (FCP/INDI)	doi:10.15387/fcp_indi.corr.um1	http://dx.doi.org/10.15387/fcp_indi.corr.um1
26185	Magnetic Resonance Imaging	Siemens 3T TIM Trio	Siemens	3	tesla	UO	UO:0000228	head	12	BOLD image	128	millimeter	UO	UO:0000016	256x256	millimeter	UO	UO:0000016	4x4x4	millimeter	UO	UO:0000016	2000	millisecond	UO	UO:0000028	30	millisecond	UO	UO:0000028	single-shot echo planar sequence	90	degree	UO	UO:0000185	32	MRI preprocessing	26185/session_1/rest_1/rest	UM_0026164_0026189.tar.gz	Functional Connectomes Project International Neuroimaging Data-Sharing Initiative (FCP/INDI)	doi:10.15387/fcp_indi.corr.um1	http://dx.doi.org/10.15387/fcp_indi.corr.um1
26185	Magnetic Resonance Imaging	Siemens 3T TIM Trio	Siemens	3	tesla	UO	UO:0000228	head	12	BOLD image	128	millimeter	UO	UO:0000016	256x256	millimeter	UO	UO:0000016	4x4x4	millimeter	UO	UO:0000016	2000	millisecond	UO	UO:0000028	30	millisecond	UO	UO:0000028	single-shot echo planar sequence	90	degree	UO	UO:0000185	32	MRI preprocessing	26185/session_1/rest_2/rest	UM_0026164_0026189.tar.gz	Functional Connectomes Project International Neuroimaging Data-Sharing Initiative (FCP/INDI)	doi:10.15387/fcp_indi.corr.um1	http://dx.doi.org/10.15387/fcp_indi.corr.um1
26185	Magnetic Resonance Imaging	Siemens 3T TIM Trio	Siemens	3	tesla	UO	UO:0000228	head	12	T1-weighted image	240	millimeter	UO	UO:0000016	256x256	millimeter	UO	UO:0000016	1x1x1	millimeter	UO	UO:0000016	2300	millisecond	UO	UO:0000028	2.98	millisecond	UO	UO:0000028	GRE sequence	9	degree	UO	UO:0000185	176	MRI preprocessing	26185/session_2/anat_1/anat	UM_0026164_0026189.tar.gz	Functional Connectomes Project International Neuroimaging Data-Sharing Initiative (FCP/INDI)	doi:10.15387/fcp_indi.corr.um1	http://dx.doi.org/10.15387/fcp_indi.corr.um1
26185	Magnetic Resonance Imaging	Siemens 3T TIM Trio	Siemens	3	tesla	UO	UO:0000228	head	12	BOLD image	128	millimeter	UO	UO:0000016	256x256	millimeter	UO	UO:0000016	4x4x4	millimeter	UO	UO:0000016	2000	millisecond	UO	UO:0000028	30	millisecond	UO	UO:0000028	single-shot echo planar sequence	90	degree	UO	UO:0000185	32	MRI preprocessing	26185/session_2/rest_1/rest	UM_0026164_0026189.tar.gz	Functional Connectomes Project International Neuroimaging Data-Sharing Initiative (FCP/INDI)	doi:10.15387/fcp_indi.corr.um1	http://dx.doi.org/10.15387/fcp_indi.corr.um1
26185	Magnetic Resonance Imaging	Siemens 3T TIM Trio	Siemens	3	tesla	UO	UO:0000228	head	12	BOLD image	128	millimeter	UO	UO:0000016	256x256	millimeter	UO	UO:0000016	4x4x4	millimeter	UO	UO:0000016	2000	millisecond	UO	UO:0000028	30	millisecond	UO	UO:0000028	single-shot echo planar sequence	90	degree	UO	UO:0000185	32	MRI preprocessing	26185/session_2/rest_2/rest	UM_0026164_0026189.tar.gz	Functional Connectomes Project International Neuroimaging Data-Sharing Initiative (FCP/INDI)	doi:10.15387/fcp_indi.corr.um1	http://dx.doi.org/10.15387/fcp_indi.corr.um1
26186	Magnetic Resonance Imaging	Siemens 3T TIM Trio	Siemens	3	tesla	UO	UO:0000228	head	12	T1-weighted image	240	millimeter	UO	UO:0000016	256x256	millimeter	UO	UO:0000016	1x1x1	millimeter	UO	UO:0000016	2300	millisecond	UO	UO:0000028	2.98	millisecond	UO	UO:0000028	GRE sequence	9	degree	UO	UO:0000185	176	MRI preprocessing	26186/session_1/anat_1/anat	UM_0026164_0026189.tar.gz	Functional Connectomes Project International Neuroimaging Data-Sharing Initiative (FCP/INDI)	doi:10.15387/fcp_indi.corr.um1	http://dx.doi.org/10.15387/fcp_indi.corr.um1
26186	Magnetic Resonance Imaging	Siemens 3T TIM Trio	Siemens	3	tesla	UO	UO:0000228	head	12	BOLD image	128	millimeter	UO	UO:0000016	256x256	millimeter	UO	UO:0000016	4x4x4	millimeter	UO	UO:0000016	2000	millisecond	UO	UO:0000028	30	millisecond	UO	UO:0000028	single-shot echo planar sequence	90	degree	UO	UO:0000185	32	MRI preprocessing	26186/session_1/rest_1/rest	UM_0026164_0026189.tar.gz	Functional Connectomes Project International Neuroimaging Data-Sharing Initiative (FCP/INDI)	doi:10.15387/fcp_indi.corr.um1	http://dx.doi.org/10.15387/fcp_indi.corr.um1
26186	Magnetic Resonance Imaging	Siemens 3T TIM Trio	Siemens	3	tesla	UO	UO:0000228	head	12	BOLD image	128	millimeter	UO	UO:0000016	256x256	millimeter	UO	UO:0000016	4x4x4	millimeter	UO	UO:0000016	2000	millisecond	UO	UO:0000028	30	millisecond	UO	UO:0000028	single-shot echo planar sequence	90	degree	UO	UO:0000185	32	MRI preprocessing	26186/session_1/rest_2/rest	UM_0026164_0026189.tar.gz	Functional Connectomes Project International Neuroimaging Data-Sharing Initiative (FCP/INDI)	doi:10.15387/fcp_indi.corr.um1	http://dx.doi.org/10.15387/fcp_indi.corr.um1
26186	Magnetic Resonance Imaging	Siemens 3T TIM Trio	Siemens	3	tesla	UO	UO:0000228	head	12	T1-weighted image	240	millimeter	UO	UO:0000016	256x256	millimeter	UO	UO:0000016	1x1x1	millimeter	UO	UO:0000016	2300	millisecond	UO	UO:0000028	2.98	millisecond	UO	UO:0000028	GRE sequence	9	degree	UO	UO:0000185	176	MRI preprocessing	26186/session_2/anat_1/anat	UM_0026164_0026189.tar.gz	Functional Connectomes Project International Neuroimaging Data-Sharing Initiative (FCP/INDI)	doi:10.15387/fcp_indi.corr.um1	http://dx.doi.org/10.15387/fcp_indi.corr.um1
26186	Magnetic Resonance Imaging	Siemens 3T TIM Trio	Siemens	3	tesla	UO	UO:0000228	head	12	BOLD image	128	millimeter	UO	UO:0000016	256x256	millimeter	UO	UO:0000016	4x4x4	millimeter	UO	UO:0000016	2000	millisecond	UO	UO:0000028	30	millisecond	UO	UO:0000028	single-shot echo planar sequence	90	degree	UO	UO:0000185	32	MRI preprocessing	26186/session_2/rest_1/rest	UM_0026164_0026189.tar.gz	Functional Connectomes Project International Neuroimaging Data-Sharing Initiative (FCP/INDI)	doi:10.15387/fcp_indi.corr.um1	http://dx.doi.org/10.15387/fcp_indi.corr.um1
26186	Magnetic Resonance Imaging	Siemens 3T TIM Trio	Siemens	3	tesla	UO	UO:0000228	head	12	BOLD image	128	millimeter	UO	UO:0000016	256x256	millimeter	UO	UO:0000016	4x4x4	millimeter	UO	UO:0000016	2000	millisecond	UO	UO:0000028	30	millisecond	UO	UO:0000028	single-shot echo planar sequence	90	degree	UO	UO:0000185	32	MRI preprocessing	26186/session_2/rest_2/rest	UM_0026164_0026189.tar.gz	Functional Connectomes Project International Neuroimaging Data-Sharing Initiative (FCP/INDI)	doi:10.15387/fcp_indi.corr.um1	http://dx.doi.org/10.15387/fcp_indi.corr.um1
26187	Magnetic Resonance Imaging	Siemens 3T TIM Trio	Siemens	3	tesla	UO	UO:0000228	head	12	T1-weighted image	240	millimeter	UO	UO:0000016	256x256	millimeter	UO	UO:0000016	1x1x1	millimeter	UO	UO:0000016	2300	millisecond	UO	UO:0000028	2.98	millisecond	UO	UO:0000028	GRE sequence	9	degree	UO	UO:0000185	176	MRI preprocessing	26187/session_1/anat_1/anat	UM_0026164_0026189.tar.gz	Functional Connectomes Project International Neuroimaging Data-Sharing Initiative (FCP/INDI)	doi:10.15387/fcp_indi.corr.um1	http://dx.doi.org/10.15387/fcp_indi.corr.um1
26187	Magnetic Resonance Imaging	Siemens 3T TIM Trio	Siemens	3	tesla	UO	UO:0000228	head	12	BOLD image	128	millimeter	UO	UO:0000016	256x256	millimeter	UO	UO:0000016	4x4x4	millimeter	UO	UO:0000016	2000	millisecond	UO	UO:0000028	30	millisecond	UO	UO:0000028	single-shot echo planar sequence	90	degree	UO	UO:0000185	32	MRI preprocessing	26187/session_1/rest_1/rest	UM_0026164_0026189.tar.gz	Functional Connectomes Project International Neuroimaging Data-Sharing Initiative (FCP/INDI)	doi:10.15387/fcp_indi.corr.um1	http://dx.doi.org/10.15387/fcp_indi.corr.um1
26187	Magnetic Resonance Imaging	Siemens 3T TIM Trio	Siemens	3	tesla	UO	UO:0000228	head	12	BOLD image	128	millimeter	UO	UO:0000016	256x256	millimeter	UO	UO:0000016	4x4x4	millimeter	UO	UO:0000016	2000	millisecond	UO	UO:0000028	30	millisecond	UO	UO:0000028	single-shot echo planar sequence	90	degree	UO	UO:0000185	32	MRI preprocessing	26187/session_1/rest_2/rest	UM_0026164_0026189.tar.gz	Functional Connectomes Project International Neuroimaging Data-Sharing Initiative (FCP/INDI)	doi:10.15387/fcp_indi.corr.um1	http://dx.doi.org/10.15387/fcp_indi.corr.um1
26187	Magnetic Resonance Imaging	Siemens 3T TIM Trio	Siemens	3	tesla	UO	UO:0000228	head	12	T1-weighted image	240	millimeter	UO	UO:0000016	256x256	millimeter	UO	UO:0000016	1x1x1	millimeter	UO	UO:0000016	2300	millisecond	UO	UO:0000028	2.98	millisecond	UO	UO:0000028	GRE sequence	9	degree	UO	UO:0000185	176	MRI preprocessing	26187/session_2/anat_1/anat	UM_0026164_0026189.tar.gz	Functional Connectomes Project International Neuroimaging Data-Sharing Initiative (FCP/INDI)	doi:10.15387/fcp_indi.corr.um1	http://dx.doi.org/10.15387/fcp_indi.corr.um1
26187	Magnetic Resonance Imaging	Siemens 3T TIM Trio	Siemens	3	tesla	UO	UO:0000228	head	12	BOLD image	128	millimeter	UO	UO:0000016	256x256	millimeter	UO	UO:0000016	4x4x4	millimeter	UO	UO:0000016	2000	millisecond	UO	UO:0000028	30	millisecond	UO	UO:0000028	single-shot echo planar sequence	90	degree	UO	UO:0000185	32	MRI preprocessing	26187/session_2/rest_1/rest	UM_0026164_0026189.tar.gz	Functional Connectomes Project International Neuroimaging Data-Sharing Initiative (FCP/INDI)	doi:10.15387/fcp_indi.corr.um1	http://dx.doi.org/10.15387/fcp_indi.corr.um1
26187	Magnetic Resonance Imaging	Siemens 3T TIM Trio	Siemens	3	tesla	UO	UO:0000228	head	12	BOLD image	128	millimeter	UO	UO:0000016	256x256	millimeter	UO	UO:0000016	4x4x4	millimeter	UO	UO:0000016	2000	millisecond	UO	UO:0000028	30	millisecond	UO	UO:0000028	single-shot echo planar sequence	90	degree	UO	UO:0000185	32	MRI preprocessing	26187/session_2/rest_2/rest	UM_0026164_0026189.tar.gz	Functional Connectomes Project International Neuroimaging Data-Sharing Initiative (FCP/INDI)	doi:10.15387/fcp_indi.corr.um1	http://dx.doi.org/10.15387/fcp_indi.corr.um1
26188	Magnetic Resonance Imaging	Siemens 3T TIM Trio	Siemens	3	tesla	UO	UO:0000228	head	12	T1-weighted image	240	millimeter	UO	UO:0000016	256x256	millimeter	UO	UO:0000016	1x1x1	millimeter	UO	UO:0000016	2300	millisecond	UO	UO:0000028	2.98	millisecond	UO	UO:0000028	GRE sequence	9	degree	UO	UO:0000185	176	MRI preprocessing	26188/session_1/anat_1/anat	UM_0026164_0026189.tar.gz	Functional Connectomes Project International Neuroimaging Data-Sharing Initiative (FCP/INDI)	doi:10.15387/fcp_indi.corr.um1	http://dx.doi.org/10.15387/fcp_indi.corr.um1
26188	Magnetic Resonance Imaging	Siemens 3T TIM Trio	Siemens	3	tesla	UO	UO:0000228	head	12	BOLD image	128	millimeter	UO	UO:0000016	256x256	millimeter	UO	UO:0000016	4x4x4	millimeter	UO	UO:0000016	2000	millisecond	UO	UO:0000028	30	millisecond	UO	UO:0000028	single-shot echo planar sequence	90	degree	UO	UO:0000185	32	MRI preprocessing	26188/session_1/rest_1/rest	UM_0026164_0026189.tar.gz	Functional Connectomes Project International Neuroimaging Data-Sharing Initiative (FCP/INDI)	doi:10.15387/fcp_indi.corr.um1	http://dx.doi.org/10.15387/fcp_indi.corr.um1
26188	Magnetic Resonance Imaging	Siemens 3T TIM Trio	Siemens	3	tesla	UO	UO:0000228	head	12	BOLD image	128	millimeter	UO	UO:0000016	256x256	millimeter	UO	UO:0000016	4x4x4	millimeter	UO	UO:0000016	2000	millisecond	UO	UO:0000028	30	millisecond	UO	UO:0000028	single-shot echo planar sequence	90	degree	UO	UO:0000185	32	MRI preprocessing	26188/session_1/rest_2/rest	UM_0026164_0026189.tar.gz	Functional Connectomes Project International Neuroimaging Data-Sharing Initiative (FCP/INDI)	doi:10.15387/fcp_indi.corr.um1	http://dx.doi.org/10.15387/fcp_indi.corr.um1
26188	Magnetic Resonance Imaging	Siemens 3T TIM Trio	Siemens	3	tesla	UO	UO:0000228	head	12	T1-weighted image	240	millimeter	UO	UO:0000016	256x256	millimeter	UO	UO:0000016	1x1x1	millimeter	UO	UO:0000016	2300	millisecond	UO	UO:0000028	2.98	millisecond	UO	UO:0000028	GRE sequence	9	degree	UO	UO:0000185	176	MRI preprocessing	26188/session_2/anat_1/anat	UM_0026164_0026189.tar.gz	Functional Connectomes Project International Neuroimaging Data-Sharing Initiative (FCP/INDI)	doi:10.15387/fcp_indi.corr.um1	http://dx.doi.org/10.15387/fcp_indi.corr.um1
26188	Magnetic Resonance Imaging	Siemens 3T TIM Trio	Siemens	3	tesla	UO	UO:0000228	head	12	BOLD image	128	millimeter	UO	UO:0000016	256x256	millimeter	UO	UO:0000016	4x4x4	millimeter	UO	UO:0000016	2000	millisecond	UO	UO:0000028	30	millisecond	UO	UO:0000028	single-shot echo planar sequence	90	degree	UO	UO:0000185	32	MRI preprocessing	26188/session_2/rest_1/rest	UM_0026164_0026189.tar.gz	Functional Connectomes Project International Neuroimaging Data-Sharing Initiative (FCP/INDI)	doi:10.15387/fcp_indi.corr.um1	http://dx.doi.org/10.15387/fcp_indi.corr.um1
26188	Magnetic Resonance Imaging	Siemens 3T TIM Trio	Siemens	3	tesla	UO	UO:0000228	head	12	BOLD image	128	millimeter	UO	UO:0000016	256x256	millimeter	UO	UO:0000016	4x4x4	millimeter	UO	UO:0000016	2000	millisecond	UO	UO:0000028	30	millisecond	UO	UO:0000028	single-shot echo planar sequence	90	degree	UO	UO:0000185	32	MRI preprocessing	26188/session_2/rest_2/rest	UM_0026164_0026189.tar.gz	Functional Connectomes Project International Neuroimaging Data-Sharing Initiative (FCP/INDI)	doi:10.15387/fcp_indi.corr.um1	http://dx.doi.org/10.15387/fcp_indi.corr.um1
26189	Magnetic Resonance Imaging	Siemens 3T TIM Trio	Siemens	3	tesla	UO	UO:0000228	head	12	T1-weighted image	240	millimeter	UO	UO:0000016	256x256	millimeter	UO	UO:0000016	1x1x1	millimeter	UO	UO:0000016	2300	millisecond	UO	UO:0000028	2.98	millisecond	UO	UO:0000028	GRE sequence	9	degree	UO	UO:0000185	176	MRI preprocessing	26189/session_1/anat_1/anat	UM_0026164_0026189.tar.gz	Functional Connectomes Project International Neuroimaging Data-Sharing Initiative (FCP/INDI)	doi:10.15387/fcp_indi.corr.um1	http://dx.doi.org/10.15387/fcp_indi.corr.um1
26189	Magnetic Resonance Imaging	Siemens 3T TIM Trio	Siemens	3	tesla	UO	UO:0000228	head	12	BOLD image	128	millimeter	UO	UO:0000016	256x256	millimeter	UO	UO:0000016	4x4x4	millimeter	UO	UO:0000016	2000	millisecond	UO	UO:0000028	30	millisecond	UO	UO:0000028	single-shot echo planar sequence	90	degree	UO	UO:0000185	32	MRI preprocessing	26189/session_1/rest_1/rest	UM_0026164_0026189.tar.gz	Functional Connectomes Project International Neuroimaging Data-Sharing Initiative (FCP/INDI)	doi:10.15387/fcp_indi.corr.um1	http://dx.doi.org/10.15387/fcp_indi.corr.um1
26189	Magnetic Resonance Imaging	Siemens 3T TIM Trio	Siemens	3	tesla	UO	UO:0000228	head	12	BOLD image	128	millimeter	UO	UO:0000016	256x256	millimeter	UO	UO:0000016	4x4x4	millimeter	UO	UO:0000016	2000	millisecond	UO	UO:0000028	30	millisecond	UO	UO:0000028	single-shot echo planar sequence	90	degree	UO	UO:0000185	32	MRI preprocessing	26189/session_1/rest_2/rest	UM_0026164_0026189.tar.gz	Functional Connectomes Project International Neuroimaging Data-Sharing Initiative (FCP/INDI)	doi:10.15387/fcp_indi.corr.um1	http://dx.doi.org/10.15387/fcp_indi.corr.um1
26189	Magnetic Resonance Imaging	Siemens 3T TIM Trio	Siemens	3	tesla	UO	UO:0000228	head	12	T1-weighted image	240	millimeter	UO	UO:0000016	256x256	millimeter	UO	UO:0000016	1x1x1	millimeter	UO	UO:0000016	2300	millisecond	UO	UO:0000028	2.98	millisecond	UO	UO:0000028	GRE sequence	9	degree	UO	UO:0000185	176	MRI preprocessing	26189/session_2/anat_1/anat	UM_0026164_0026189.tar.gz	Functional Connectomes Project International Neuroimaging Data-Sharing Initiative (FCP/INDI)	doi:10.15387/fcp_indi.corr.um1	http://dx.doi.org/10.15387/fcp_indi.corr.um1
26189	Magnetic Resonance Imaging	Siemens 3T TIM Trio	Siemens	3	tesla	UO	UO:0000228	head	12	BOLD image	128	millimeter	UO	UO:0000016	256x256	millimeter	UO	UO:0000016	4x4x4	millimeter	UO	UO:0000016	2000	millisecond	UO	UO:0000028	30	millisecond	UO	UO:0000028	single-shot echo planar sequence	90	degree	UO	UO:0000185	32	MRI preprocessing	26189/session_2/rest_1/rest	UM_0026164_0026189.tar.gz	Functional Connectomes Project International Neuroimaging Data-Sharing Initiative (FCP/INDI)	doi:10.15387/fcp_indi.corr.um1	http://dx.doi.org/10.15387/fcp_indi.corr.um1
26189	Magnetic Resonance Imaging	Siemens 3T TIM Trio	Siemens	3	tesla	UO	UO:0000228	head	12	BOLD image	128	millimeter	UO	UO:0000016	256x256	millimeter	UO	UO:0000016	4x4x4	millimeter	UO	UO:0000016	2000	millisecond	UO	UO:0000028	30	millisecond	UO	UO:0000028	single-shot echo planar sequence	90	degree	UO	UO:0000185	32	MRI preprocessing	26189/session_2/rest_2/rest	UM_0026164_0026189.tar.gz	Functional Connectomes Project International Neuroimaging Data-Sharing Initiative (FCP/INDI)	doi:10.15387/fcp_indi.corr.um1	http://dx.doi.org/10.15387/fcp_indi.corr.um1
